# Supplementary material for: Bioinformatic miRNA-mRNAs Analysis Revels to miR-934 as a Potential Regulator of the Epithelial–Mesenchymal Transition in Triple-Negative Breast Cancer
Source: Cells. 2023 Mar 8;12(6):834. doi: 10.3390/cells12060834 (PMC10047237; doi:10.3390/cells12060834)
Supplement: Supplementary file 1 [file cells-12-00834-s001.zip]

Archive with 1 entries (1 files):
- Supplementary S1-S2 mbsc.xlsx
