# Supplementary material for: Bioinformatic miRNA-mRNAs Analysis Revels to miR-934 as a Potential Regulator of the Epithelial–Mesenchymal Transition in Triple-Negative Breast Cancer
Source: Cells. 2023 Mar 8;12(6):834. doi: 10.3390/cells12060834 (PMC10047237; doi:10.3390/cells12060834)
Supplement: Supplementary file 1 [file cells-12-00834-s001.zip › Supplementary S1-S2 mbsc.xlsx]

## Sheet: Supplementary S1
miRNAs	Breast cancer	Breast cancer	Breast cancer	Breast cancer	Breast cancer	Breast cancer	Breast cancer	Breast cancer	Breast cancer	Breast cancer	Breast cancer	Breast cancer	Breast cancer	Breast cancer	Breast cancer	Breast cancer	Breast cancer	Breast cancer	Breast cancer	Breast cancer	Breast cancer	Breast cancer	Breast cancer	Breast cancer	Breast cancer	Normal tissue	Normal tissue	Normal tissue	Normal tissue	Normal tissue	Normal tissue	Normal tissue	Normal tissue	Normal tissue	Normal tissue
miR-9-5p	-1.1492	1.14625	-0.1899	0.334	1.07725	-0.4699	-0.6237	0.1626	1.7944	0.3458	1.1439	0.1217	0.6394	-1.055	1.76	0.505	0.4163	0.8582	0.177	0.3479	0.3235	-1.0196	1.4155	1.4472	-0.0329	-0.524	-0.39302	-0.7103	-1.516	-0.90477	-1.0156	-1.2011	-1.474	-1.329	-1.8412
miR-142-3p	1.4073	-0.2222	0.5186	-0.2931	0.438	0.6644	0.792	1.5983	0.7419	0.36708	0.1	0.605	0.319	0.775	0.737	0.715	0.03	0.21	0.552	0.721	0.716	0.734	0.61	0.346	0.925	-2	-0.79	-2	-0.97	-1.113	1.434	-1.94	-1.503	-1.106	1.57
let-7-5p	0.757	1.123	1.499	-0.002	0.753	1.162	0.676	0.653	0.36	0.618	1.061	0.317	-0.17	0.629	0.91	-0.364	0.167	0.615	0.442	0.92	1.02	0.719	-0.52	-0.134	0.653	-1.205	-2.08	-1.333	-0.863	-1.109	-1.614	-2	-1.97	-1.429	-1.602
miR-590-3p	0.892	0.409	0.438	0.108	0.201	0.775	0.937	0.701	0.495	0.284	0.294	-0.318	0.533	0.888	0.858	0.387	0.323	0.571	0.8459	1.075	0.758	0.748	0.738	0.78	0.818	-1.95	-1.95	-1.55	-1.05	-1.18	-1.67	-1.49	-1.51	-1.23	-1.58
miR-32-5p	0.29	-0.1	0.262	-0.517	-0.007	0.774	0.743	0.64	0.73	0.5	1.15	-0.27	-0.316	0.66	0.39	0.13	0.09	1.32	1.26	1.65	1.08	1.2	0.09	0.0042	1.08	-1.07	-1.87	-1.87	-1.87	-1.87	-0.96	-1.59	-0.89	-0.82	-1.05
miR-19a-3p	0.24	0.54	0.15	-0.19	0.77	0.242	0.52	0.4	0.84	0.35	1.21	0.36	0.28	0.47	0.97	0.53	0.42	1.12	0.18	1.31	0.87	0.7	0.95	1.02	0.33	-1.52	-0.53	-1.92	-1.08	-1.07	-1.58	-1.79	-1.49	-1.41	-1.7
miR-18a-5p	-0.19	0.58	-0.08	-0.03	0.86	-0.21	0.051	0.33	0.6	0.12	1.44	-0.11	0.58	0.74	0.64	0.43	0.24	0.84	0.02	1.62	1.11	1.02	0.85	1.29	0.42	-2	-0.16	-1.26	-1.23	-1.05	-1.49	-1.55	-1.26	-2	-1.44
miR-374a-3p	0.82	0.26	0.5	0.53	0.59	0.74	0.84	1.08	0.55	0.48	0.74	0.64	0.32	0.53	0.75	0.61	0.36	0.48	0.89	0.56	0.78	0.68	0.19	0.48	0.61	-1.01	-2	-1.27	-1	-1.27	-1.66	-1.71	-1.63	-0.94	-1.49
miR-3613-5p	0.74	0.74	0.11	0.6	0.75	0.28	0.6	0.33	0.4	0.19	0.48	0.44	0.42	0.39	0.43	0.75	0.71	0.64	0.88	0.75	0.18	0.83	0.15	1.23	0.7	-2	-1.58	-1.04	-0.7	-1.65	-2	-1.71	1.28	-1.63	-1.86
miR-9-3p	-1.149	1.49	-0.189	0.34	1.07	-0.46	-0.62	0.16	1.79	0.34	1.43	0.121	0.63	-1.05	1.76	0.5	0.41	0.85	0.17	0.34	-0.32	-1.01	1.41	1.44	-0.03	-0.52	-0.71	-0.39	-1.51	-0.9	-1.01	-1.2	-1.77	-1.54	-0.66
miR-21-5p	0.81	0.55	0.88	0.94	0.84	0.79	0.16	0.66	0.7	0.78	0.13	0.78	0.49	0.73	0.53	0.27	0.72	0.67	0.62	0.64	0.53	0.47	0.18	0.4	0.76	-1.64	-1.18	-1.65	-1.41	-2	-1.59	-1.88	-1.59	-1.61	-1.41
miR-142-5p	1.4	-0.22	0.51	-0.29	0.43	1.02	2	0.91	0.31	-0.04	0.71	0.53	0.91	0.56	0.51	-0.13	-0.109	0.64	0.69	0.7	0.64	0.79	-0.7	0.75	0.36	-1.71	-0.84	-1.98	-0.92	-1.45	-1.139	-1.69	-1.49	-1.29	-1.15
miR-141-5p	0.177	0.76	0.29	0.42	0.46	0.019	-1.4	0.29	0.36	0.39	0.91	-0.11	0.2	0.47	0.8	0.18	0.25	1.04	1.02	1.46	0.34	0.89	1.05	0.77	1.36	-1.01	-1.94	-1.94	-0.93	-1.94	-0.47	-1.55	-1.4	-1.13	-0.9
miR-548e-3p	1.39	0.66	0.55	0.1	0.32	0.31	0.85	0.36	0.55	0.4	0.92	0.01	0.24	0.94	0.45	0.43	0.18	0.31	0.88	0.44	0.88	1.26	-0.009	0.96	0.72	-1.75	-1.75	-1.75	-1.75	-1.75	-1.38	-1.3	-1.17	-0.8	-1.47
miR-33a-5p	0.21	0.32	0.08	0.123	0.94	-0.38	0.11	-0.96	-0.27	0.56	0.95	-0.14	-0.02	0.44	1.21	0.09	0.35	0.99	0.77	0.82	1.43	1.49	0.78	2	0.73	-1.58	-0.199	-1.58	-0.49	-1.58	-1.58	-1.58	-1.05	-1.58	-1.32
miR-651-5p	0.5	0.32	-0.1	-0.51	0.56	0.2	0.66	0.62	0.33	0.58	1.03	-0.077	0.25	0.19	1.52	0.08	0.81	1.09	1.03	1.34	1.27	0.41	0.12	1.05	0.52	-1.25	-0.91	-1.75	-2	-1.76	-0.47	-1.27	-1.45	-2	-0.7
miR-582-3p	0.29	0.67	-0.91	1.44	0.19	0.2	0.91	-0.35	1.69	0.23	-0.36	-0.28	0.8	-0.55	0.91	0.09	0.65	1.48	-0.31	0.007	1.23	0.96	-0.61	0.31	1.65	-0.08	-2	-0.26	-0.58	-0.29	-0.15	-0.35	-1.05	-0.42	-0.24
miR-934	1.41	0.41	0.87	0.69	0.44	0.21	0.7	0.67	1.09	1.05	-0.03	-0.46	1.38	-0.41	0.59	0.76	0.37	2	0.36	1.64	0.38	0.39	1.39	2	0.96	-0.49	-1.41	-1.75	-1.41	-1.08	-1.41	-0.41	-0.11	-1.41	-1.32
miR-340-5p	0.76	0.25	0.38	0.02	0.25	0.61	0.45	0.46	0.96	0.43	0.93	0.05	0.32	1.31	0.64	0.51	0.08	0.61	0.85	1.28	0.68	0.59	0.44	0.63	0.88	-1.89	-0.99	-1.7	-1.03	-1.55	-1.61	-1.96	-1.74	-1.27	-1.83
miR-1277-5p	0.76	0.01	0.33	0.51	0.72	0.52	0.47	-0.19	0.14	0.52	0.17	-0.025	0.41	1.04	1.07	0.25	0.52	0.67	1.21	0.78	1.16	0.59	0.42	1.06	1.03	-2	-0.48	-2	-2	-0.74	-1.18	-1.39	-0.85	-2	-1.52
miR-454-3p	1.28	0.27	-0.028	0.2	0.27	0.41	-0.05	0.4	0.86	0.55	0.37	-0.23	0.46	0.16	0.16	1.05	0.16	1.61	0.96	1.39	0.99	-0.4	0.13	0.47	0.94	-0.67	-1.59	-2	0.19	-0.42	-1.43	-2	-0.98	-2	-0.33
miR-301a-3p	0.05	0.68	0.23	0.55	0.51	1.2	-0.72	0.42	0.52	0.78	0.67	-0.52	0.72	0.94	0.13	0.76	0.22	0.65	1.36	0.9	0.81	0.16	1.01	0.62	0.47	-1.65	-1.65	-1	-0.33	-1.65	-1.23	-1.65	-1.65	-1.65	-1.65
miR-21-3p	0.65	0.37	0.92	0.96	0.35	0.9	-0.04	0.76	0.15	0.56	0.13	0.51	0.63	0.71	0.62	0.02	0.57	1.16	0.54	0.74	0.49	0.62	0.23	0.65	1.19	-2	-1.6	-1.39	-1.29	-1.89	-1.38	-1.62	1.42	1.66	-0.79
miR-301a-5p	0.046	0.58	0.45	0.45	0.37	1.01	0.13	0.3	0.61	0.64	0.94	-0.48	0.84	0.76	-0.04	0.81	0.25	1.18	1.17	0.88	0.77	0.43	0.63	0.51	0.48	-1.97	-1.97	-1.97	-0.68	-1.97	-0.78	-1.48	1.25	-0.94	-1.77
miR-450b-5p	0.19	1.22	0.22	0.22	0.63	0.88	-0.45	0.84	0.15	0.64	0.06	1.1	0.85	0.78	0.67	0.87	0.85	-0.14	1.06	-0.15	-0.02	0.42	0.72	0.55	0.57	-1.66	-0.59	-0.83	-2	-1.52	-0.65	-1.28	-1.46	-2	-0.24

## Sheet: Supplementary S2
mRNA	TCGA-BH-A1FG-11	TCGA-BH-A1FJ-11	TCGA-AO-A03T-01	TCGA-BH-A0BT-11	TCGA-BH-A208-01	TCGA-A2-A1G6-01	TCGA-BH-A0DH-11	TCGA-BH-A0E0-11	TCGA-BH-A1FN-11	TCGA-BH-A0H7-11	TCGA-BH-A1FD-11	TCGA-AC-A23H-11	TCGA-AO-A03U-01	TCGA-BH-A18V-11	TCGA-E9-A1N9-11	TCGA-BH-A0BS-11	TCGA-BH-A0DV-11	TCGA-BH-A0DP-11	TCGA-BH-A0E1-11	TCGA-AC-A2FB-11	TCGA-BH-A0B3-11	TCGA-AO-A1KO-01	TCGA-BH-A1FR-11	TCGA-BH-A0AY-11	TCGA-BH-A1F6-11	TCGA-BH-A0HK-11	TCGA-E2-A153-11	TCGA-E2-A1LH-11	TCGA-B6-A0RQ-01	TCGA-BH-A1FC-11	TCGA-E2-A15I-11	TCGA-BH-A0DT-11	TCGA-E9-A1RB-11	TCGA-AR-A2LH-01	TCGA-AC-A2FK-01	TCGA-E9-A1N4-11	TCGA-BH-A203-11	TCGA-BH-A1F0-11	TCGA-E9-A1RH-11	TCGA-BH-A209-11	TCGA-BH-A0BZ-11	TCGA-A2-A0CZ-01	TCGA-BH-A1FE-11	TCGA-BH-A1FB-11	TCGA-E9-A1RD-11	TCGA-E9-A1R7-11	TCGA-BH-A1FH-11	TCGA-BH-A0BA-11	TCGA-E2-A15M-11
TMEM59	14.02	13.26	13.11	13.04	13.04	13.03	13	12.99	12.99	12.94	12.94	12.93	12.93	12.9	12.89	12.86	12.86	12.84	12.84	12.83	12.79	12.79	12.79	12.79	12.78	12.78	12.77	12.77	12.77	12.77	12.77	12.76	12.76	12.75	12.74	12.74	12.74	12.74	12.74	12.73	12.73	12.72	12.71	12.71	12.71	12.71	12.7	12.7	12.69
ANK3	9.6	10.21	9.551	10.57	8.93	10.1	9.594	10.31	9.943	10.31	10.28	10.31	9.739	9.094	10.43	10.78	10.7	11.03	10.81	9.907	10.82	10.79	9.81	9.772	10.14	9.885	10.71	10.5	10.25	9.79	9.255	10.61	9.59	10.56	10.91	10.87	10.77	9.969	8.841	10.49	9.642	9.922	10.98	10.44	9.296	9.068	10.24	10.22	9.743
BIRC3	8.8	9.162	8.068	8.068	7.754	8.692	8.013	7.371	10.72	7.95	8.73	8.728	9.193	7.554	8.021	9.609	10.04	8.793	10.17	9.255	9.341	9.435	9.165	8.893	8.303	8.642	9.783	8.814	8.04	9.241	8.97	9.167	8.814	9.501	9.781	10.63	9	8.561	7.898	9.684	8.321	8.885	8.673	8.638	7.984	8.623	8.567	9.179	8.479
TP53INP1	10.4	10.34	10.06	10.23	10.19	10.31	9.35	10.33	10.41	10.08	10.55	10.32	9.458	9.356	9.639	9.645	9.503	10.19	8.689	10.04	10.63	9.871	10.57	9.964	10.65	9.247	9.672	10.27	10.27	10.4	10.96	9.92	10.45	10.2	10.8	9.446	10.43	10.35	10.32	10.32	10.17	10.8	10.21	10.65	10.35	10.35	9.472	10.36	10.32
ACSL1	12.89	12.56	10.96	10.38	11.09	10.91	13.59	12.12	11.18	12.5	14.57	12.41	12.41	11.41	14.41	12.61	11.74	11.49	11.32	13.07	12.61	13.5	13	13.09	14.47	10.92	14.07	11.19	11.2	12.83	15.25	12.43	14.3	12.02	11.84	10.9	14.31	13.39	15.74	13.1	13.93	11.27	11.48	12.28	14.66	14.1	12.39	13.71	12.98
POLR3E	7.6	8.45	8.903	9.591	8.909	9.255	9.646	9.802	8.812	9.685	9.132	8.777	9.264	9.089	10.06	9.454	9.878	9.75	9.804	9.192	9.511	9.207	9.249	9.437	8.714	9.476	9.917	9.849	9.755	9.365	8.936	9.765	9.27	9.332	9.665	9.645	9.121	9.358	9.115	9.115	9.233	9.156	8.953	9.655	9.081	9.041	9.067	9.386	9.099
DSC3	11.86	10.54	8.138	11.31	8.748	10.53	10.78	10.35	9.511	10.1	10.24	11.46	6.377	8.95	10.1	10.42	11.27	11.22	9.823	11.15	10.02	10.47	10.76	10.14	11.13	10.73	10.92	10.84	11.43	9.276	8.467	11.1	9.666	9.535	11.07	9.638	11.35	10.33	9.167	10.71	9.402	8.878	10.76	10.56	9.46	9.571	10.72	10.78	10.56
NCK1	10.06	9.939	8.269	9.283	9.342	9.552	9.211	8.848	10.16	9.435	9.652	9.703	9.418	8.558	9.357	9.702	9.715	9.28	9.452	9.591	9.588	10.01	9.632	9.662	9.742	8.854	9.567	9.223	8.869	9.389	9.872	9.281	9.915	9.018	9.633	10.16	9.814	9.787	9.726	9.848	9.469	9.14	9.998	9.379	9.87	9.93	9.515	9.498	9.473
GAGE12F	0	0	0	0	0	0	0	0	0	0	0	0	0	0	0	0	0	0	0	0	0	0	0	0	0	0	0	0	0	0	0	0	0	0	0	0	0	0	0	0	0	0	0	0	0	0	0	0	0
RPL37	13.89	13.5	13.86	13.82	13.72	13.65	14.23	14.55	14.24	14.22	13.44	14.16	13.35	14.59	13.02	14.28	13.36	13.45	14.75	13.77	13.25	14.06	13.36	13.47	13.17	13.61	13.06	13.63	13.65	13.52	13.52	13.23	13.66	13.38	13.07	13.85	13.5	13.54	13.32	13.28	13.24	14.1	14.04	13.66	13.14	12.72	13.74	13.34	13.22
RARRES1	11.42	11.18	8.79	10.39	10.35	11.09	8.818	9.401	11.25	9.056	9.743	10.09	15.15	10.84	9.933	10.05	11.22	9.154	9.999	9.764	11.18	9.162	11.03	9.349	10.52	10.92	10.82	10.43	10.42	10.5	8.923	9.928	8.96	12.12	11.61	11.72	10.67	11.04	8.433	9.597	9.085	9.705	9.273	10.32	9.768	9.513	11.59	9.992	9.809
GEM	11.04	10.77	9.359	10.77	11.43	10.68	10.91	10.32	11.62	9.474	9.89	10.14	8.053	11.12	10.1	9.467	10.32	9.288	8.932	9.981	9.75	9.703	10.53	10.84	10.65	10.03	10.91	9.777	9.128	9.911	10.21	9.914	9.777	9.773	9.727	9.777	10.04	10.55	9.88	10.45	10.68	10.04	10.29	10.91	9.576	10.12	10.78	10.58	12.07
SEMA3C	12.63	13.21	12.16	12.96	12.22	12.81	11.6	11.64	11.96	11.85	11.83	13.16	10.2	10.71	12.04	12.7	13.08	13.26	12.47	12.91	12.18	13.09	12.29	12.68	13.37	12.03	12.34	12.6	12.56	11.5	12.3	12.91	13.03	12.25	12.76	12.41	13.26	12.01	12.22	12.68	12.6	12.06	13.28	12.6	12.57	13.18	12.64	12.87	12.81
PTEN	12.09	11.79	10.29	11.35	11.63	11.59	11.25	11.04	11.55	11.03	12.14	11.84	11.6	10.93	11.05	11.19	11.11	11.15	11.23	11.35	11.29	11.8	11.44	11.54	12.01	10.81	10.96	11.12	11.3	11.04	12.49	11.36	12	10.83	11.48	11.44	11.95	11.95	12.76	12.16	11.33	11.12	11.99	11.25	11.73	12.27	11.19	11.51	11.62
DSC2	11.79	11.56	8.612	11.23	12.25	10.81	9.66	10.2	11.26	10.49	10.32	11.62	11.99	10.25	10.9	11.36	11.2	10.76	11.65	10.76	10.99	12.07	10.91	10.33	10.98	10.69	11.22	11.1	10.93	10.18	9.871	11.1	10.83	11.99	11.8	11.88	11.54	10.83	9.745	10.81	10.04	10.4	12.5	11.41	9.772	10.18	11.12	10.77	10.7
TP63	11.38	11.13	9.95	11.74	8.959	11.69	11.34	10.66	10.97	10.67	10.03	11.25	7.04	9.809	11.01	11.85	12.03	11.68	11.42	10.85	11.07	11.67	10.8	11.16	11.08	11.44	11.1	11.58	10.82	9.733	9.464	11.68	10.59	9.615	11.11	11.3	11.41	10.53	8.567	10.66	10.13	10.4	12.49	10.96	9.398	9.141	11.03	11.31	10.93
CD9	13.05	12.88	12.36	12.92	12.61	12.88	12.44	12.7	12.51	12.87	11.94	12.63	13.21	11.68	12.45	12.76	13.16	12.79	12.3	12.25	12.43	12.2	12.66	12.62	12.11	12.7	12.62	13.14	12.83	12.89	10.87	12.78	11.61	12.49	12.83	12.6	12.18	12.12	11.27	12.39	11.88	12.59	12.42	12.61	11.63	11.58	12.78	12.18	12.17
CA2	9.823	10.94	7.175	8.577	8.268	8.821	11.5	10.86	7.912	9.338	7.474	8.205	10.02	9.204	9.002	9.416	8.273	7.409	8.864	11.31	10.85	9.766	10.48	13.13	8.955	9.389	8.515	8.609	9.621	7.421	8.227	8.951	8.333	10.1	8.963	10.3	8.273	7.8	7.72	7.707	9.666	7.852	8.52	8.648	8.869	6.472	8.649	9.492	7.756
IL1RN	7.293	7.607	7.929	8.465	7.679	7.134	7.053	9.348	6.442	6.485	7.504	7.353	6.044	6.9	3.971	6.792	5.314	9.544	4.464	6.169	7.383	4.76	9.282	6.068	7.425	7.113	6.885	5.882	8.202	7.302	4.255	7.951	6.149	8.075	7.9	6.887	5.53	7.199	5.177	7.325	9.197	7.766	6.269	7.105	9.011	6.852	7.563	5.92	8.106
CALD1	14.1	13.81	11.74	13.15	14.8	13.28	13.48	11.78	13.44	12.48	13.21	13.98	13.04	11.82	12.98	12.86	13.69	13.06	12.49	13.83	13.36	12.84	13.45	13.45	14.07	13.74	13.22	12.68	12.61	13.59	12.95	13.29	13.41	12.19	13.17	12.93	13.87	13.77	13.72	14.08	13.34	13.33	13.14	13.07	13.43	14.24	13.34	13.09	14.33
PNRC1	13.35	11.7	10.09	10.92	11.06	11.59	11.13	11.17	12.4	10.99	12	11.71	11.74	11.69	11.11	11.18	11.76	10.98	11.85	11.45	11.52	11.78	11.59	11.21	11.19	12.23	11.19	11.91	10.87	11.83	11.98	11.02	11.45	11.09	11.51	11.9	11.76	11.93	11.19	11.71	11.38	10.82	11.53	11.33	11.21	11.43	11.68	11.59	12.36
STOM	13.8	13.61	14.06	12.45	12.61	12.71	12.6	12.49	13.39	12	13.26	13.01	13.34	12.4	12.41	12.69	12.88	13.03	12.65	13.1	12.84	12.75	12.68	12.95	13.65	13.08	12.41	12.11	12.09	13.63	13.52	12.61	12.92	13	12.86	12.32	12.73	13.31	13.43	13.29	13.15	13.2	12.86	12.47	13.16	13.31	13.35	12.76	13.41
KLF6	14.03	13.78	11.42	12.29	12.27	12.29	11.52	12.65	12.88	12.39	13.75	11.95	11.5	12.1	13.03	13.67	14.8	13.73	13.79	12.71	11.87	13.05	12.36	13.76	13.12	13.23	13.81	11.95	11	12.3	14.09	13.74	12.36	12.34	12.25	13.26	12.74	13.68	11.8	12.32	13.17	12.27	14.02	13.01	12.25	12.35	13.94	13.11	13.86
GBP2	11.39	12.15	11.78	12.47	11.07	11.5	11.96	11.88	12.09	11.87	11.98	12.23	12.18	12.49	11.88	11.9	12.13	12.08	11.95	12.28	11.94	11.26	11.72	11.52	11.2	12.03	11.84	11.96	12.54	11.61	11.8	11.91	11.77	11.91	12.84	12.19	12.16	12.58	11.73	12.44	11.5	11.53	11.71	12.13	11.85	11.73	11.9	11.3	11.86
TGFBR3	13.15	13.14	9.334	11.69	9.392	12.39	11.99	11.42	12.37	11.63	12.49	13.23	8.672	11.33	12.03	11.69	12.44	12.2	12.83	12.9	12.1	13.54	11.95	12.74	13	12.35	11.42	11.63	10.82	11.91	13.1	12.01	13.21	10.08	11.55	12.72	12.74	12.76	13.35	12.64	12.43	10.83	13.16	12.04	12.89	13.47	12.47	12.78	12.82
MAP3K5	9.928	10.05	7.636	8.785	9.308	9.595	9.516	9.781	9.948	8.855	10.19	10.11	11.42	8.757	9.349	9.291	9.528	9.341	8.815	9.64	9.604	10.02	9.512	9.389	9.758	9.399	9.271	9.171	9.006	9.419	11.64	9.371	10.51	9.375	10.29	9.847	9.994	10.45	10.25	10.26	9.39	8.498	10.01	9.594	9.778	10.25	9.354	9.803	9.616
DST	14.72	14.92	12.31	14.57	12.43	14.21	15.06	13.39	13.82	14.09	13.89	14.83	12.52	13.28	14.67	14.89	15.76	15.23	14.48	14.48	14.5	14.77	14.01	14.37	14.83	14.91	14.55	14.26	14.03	13.93	13.84	14.76	14.14	13.14	14.31	14.79	14.88	14.26	13.54	14.75	14.07	13.16	15.07	14.23	13.73	14.51	14.26	14.6	14.74
STAT3	12.13	12.92	11.93	12.89	12.64	12.75	12.3	12.37	12.92	12.37	12.6	12.8	13.04	11.95	12.61	12.51	13.06	12.9	12.71	12.92	12.63	12.84	12.65	12.61	12.83	12.97	13.01	12.66	12.94	13.02	12.21	12.97	12.61	12.63	13.31	12.91	12.63	12.8	12.5	13.04	12.74	12.57	12.45	12.88	12.55	12.64	12.85	12.85	12.77
GOLGA6L9	7.965	7.555	6.971	7.701	4.617	7.586	5.999	6.313	7.219	6.196	7.121	6.202	5.829	7.587	7.024	6.876	7.037	6.758	6.219	6.594	7.538	6.986	7.092	7.23	6.657	6.227	6.817	7.378	7.386	7.136	6.356	7.359	6.311	6.611	7.07	7.827	7.83	7.264	5.957	6.513	6.075	6.651	7.797	7.856	7.126	6.334	7.103	6.515	5.925
PIK3C2B	9.243	9.886	10.22	9.954	9.818	9.8	9.895	9.455	10.27	9.734	10.31	9.719	8.602	9.824	10.63	9.899	9.524	9.858	8.932	10.19	10.14	9.457	10.4	10.29	10.69	9.595	10.53	10.15	9.618	10.44	10.57	10.29	10.53	9.811	10.29	10.01	10.66	10.25	10.27	10.34	10.98	9.626	10.18	10.11	10.74	10.47	10.3	10.29	10.44
CYBRD1	14.16	14.71	11.4	13.31	13.26	13.75	13.24	12.45	13.58	13.06	14	14.71	13.79	12.8	13.45	12.98	13.83	13.1	12.97	14.24	13.51	13.65	13.46	13.86	14.5	14.15	12.81	13.34	13.38	14	14.51	13.48	15.14	12.07	13.76	13.41	13.79	13.66	14.83	13.91	13.91	12.61	13.83	13.53	14.61	15.1	14.03	13.87	14.09
MME	13.31	12.74	9.37	12.83	10.12	12.07	13.16	11.46	12.13	11.29	12.7	13.51	9.688	11.48	11.93	12.34	12.71	12.12	12.36	12.66	11.75	13.21	12.56	12.21	13.52	12.06	11.64	10.77	11.26	11.65	13.63	12.98	12.74	9.705	12.33	11.93	13.3	12.53	13.45	12.85	12.68	10.47	12.87	11.46	12.71	13.05	12.33	12.94	12.67
SCD	14.54	15.17	14.19	11.85	12.95	12.91	16	13.31	10.13	14.26	14.16	14.02	11.94	13.4	15.23	13.74	13.39	14.18	9.835	14.01	12.3	11.52	14.06	15.17	17.03	11.62	16.08	11.83	12.14	14.92	17.14	14.08	12.08	11.98	12.36	9.885	13.04	13.49	17.67	10.76	15.25	11.71	10.67	12.65	14.28	14.25	12.81	16.29	14.96
DSP	13.43	13.06	13.15	14.27	14.19	13.76	13.86	14.17	12.99	14.07	13.17	13.76	12.52	12.33	13.26	14.12	14.42	14.95	13.82	13.53	13.96	13.7	13.07	13.69	13.25	14.04	13.7	14.03	14.25	12.61	11.49	14.02	12.97	13.55	14.18	14.07	13.65	13.17	11.97	13.48	13.29	12.75	13.52	13.63	12.03	12.43	12.97	13.88	13.56
EIF4B	13.75	13.81	12.45	13.43	12.68	13.68	13.79	13.77	13.93	13.99	13.78	13.94	13.34	13.66	13.38	14.02	13.6	13.83	14.14	13.88	13.6	13.92	13.37	13.52	13.39	13.41	13.25	13.58	13.47	13.51	14.37	13.4	14.04	12.8	13.72	14.09	13.82	13.64	13.94	13.46	13.42	13.41	14.12	13.43	13.7	13.55	13.39	13.56	13.36
VNN1	5.38	6.721	4.126	4.578	5.712	5.625	3.523	3.485	7.252	3.741	6.507	6.047	13.6	5.477	5.481	4.128	5.441	4.569	4.879	5.839	5.566	4.846	5.796	4.235	7.032	5.159	6.139	5.09	4.82	5.485	5.481	5.324	6.736	6.037	6.34	6.127	5.653	5.893	6.665	6.377	6.06	5.061	4.709	5.415	6.952	7.045	5.877	4.561	6.273
ATF3	13.01	11.65	10.11	11.7	9.748	10.6	10.67	11.82	13.08	10.7	12.97	8.042	9.222	12.97	12.21	10.51	12.04	11.46	11.13	9.521	10.86	10.45	11.95	11.33	10.98	11.99	11.28	11.78	8.228	10.86	11.4	12.02	8.961	10.84	9.956	12.05	11.6	13.25	7.289	10.66	13.04	10.05	12.5	13.04	8.829	8.197	12.89	10.98	14.27
ZNF608	9.432	9.063	7.633	9.285	8.831	9.5	8.478	8.521	9.131	8.372	8.904	9.222	8.672	8.342	9.024	8.858	9.797	9.77	8.582	9.027	9.738	8.691	9.107	8.876	9.315	8.851	9.172	9.642	9.424	8.511	8.835	9.722	8.819	8.78	10.06	9.338	9.652	8.978	8.365	8.806	9.099	8.194	9.678	9.27	9.135	8.528	8.988	8.833	9.298
IFI44	8.58	9.387	8.283	7.543	8.593	7.825	8.459	7.291	9.574	8.118	8.469	8.355	9.004	7.986	8.197	7.846	7.487	7.471	7.367	8.275	10.51	8.102	9.292	8.513	9.171	8.159	8.039	7.762	8.095	9.236	8.465	8.036	8.13	10.66	8.065	9.148	8.454	8.829	8.947	11.31	8.572	8.115	8.479	8.125	9.02	8.537	9.308	7.833	8.276
ZBTB16	7.429	7.738	4.624	6.532	6.518	5.673	7.788	8.345	7.164	7.934	9.395	9.212	7.286	6.119	9.738	7.774	9.993	9.267	10.84	8.237	8.336	9.869	7.558	7.275	7.085	7.617	8.555	7.119	9.069	6.306	9.724	8.825	8.802	6.014	8.903	8.818	8.57	10.19	9.402	9.297	8.677	5.439	5.957	7.819	9.083	9.767	6.813	8.979	8.951
TFPI	11.67	11.75	8.462	9.315	9.852	9.87	10.35	9.132	11.88	9.924	10.6	11.82	11.15	9.825	9.957	9.586	9.741	10.12	8.537	11.4	10.85	9.951	10.95	10.82	11.39	10.64	9.693	8.106	7.543	10.46	11.05	9.697	10.96	9.689	10.16	9.993	10.17	11.23	11.03	10.77	10.24	9.098	10.92	10.26	11.02	11.25	11.26	11.56	11.46
CITED2	13.58	10.99	8.456	10.69	10.19	10.96	11.56	11.08	11.47	10.91	11.99	11.24	12.1	10.45	11.47	12.29	12.18	12.21	12.13	11.92	11.58	12.29	11.6	11.58	10.83	11.01	11.25	12.08	10.27	11.05	13.61	11.36	11.73	10.47	10.5	11.33	11.95	12.23	11.46	11.41	11.22	10.69	10.65	10.98	11.46	11.17	11.01	12.12	11.44
MAOA	11.95	11.63	8.242	10.05	7.102	9.966	11.53	11.01	10.15	10.42	13.56	11.39	6.051	10.51	12.21	11.31	11.18	10.99	10.42	11.64	10.9	10.63	10.43	11.35	12.24	10.88	9.878	9.727	10.31	11.31	14.71	10.56	13.78	8.17	9.861	10.04	12.83	12.53	13.74	11.6	12.69	9.249	10.97	10.56	13.85	13.48	10.95	12.04	11.65
CAPZB	12.06	11.65	13.54	12.07	13.41	11.93	12.44	12.01	12.07	12.02	11.84	12.1	12.22	12.25	11.59	11.97	11.74	12.04	11.78	12.29	12.08	11.45	11.98	11.89	11.8	12.29	11.79	11.98	11.99	12.11	11.47	11.78	11.83	12.46	11.43	11.39	11.67	11.9	11.95	12.08	12.01	12.98	11.22	11.69	12.11	12.02	12.18	11.72	11.9
NFKBIA	11.69	11.02	11.35	10.87	11.19	10.83	11.68	11.7	12.22	12.07	11.3	11.15	10.62	11.31	10.77	12.61	11.97	12.22	12.04	12.75	11.38	11.82	11.09	12.15	10.81	12.71	11.84	10.97	10.65	11.66	12.76	11.88	11.28	10.97	10.86	11.92	11.07	11.14	10.34	11.34	10.79	11.62	10.24	10.81	11.09	10.79	12.51	12.06	12.59
PCDH9	6.758	7.84	3.206	4.843	3.214	3.738	6.761	4.295	5.977	5.457	8.835	7.324	3.208	5.273	7.311	6.256	5.825	6.181	4.972	7.58	6.643	6.529	6.416	7.226	8.995	6.478	4.974	4.696	5.206	7.563	9.075	6.245	8.068	2.646	6.64	5.574	8.408	7.837	9.209	7.985	8.779	5.102	6.352	5.838	9.393	9.503	7.217	7.821	7.07
VAV3	11.51	11.34	11.66	11.32	9.839	10.98	10.01	11.68	10.07	11.46	11.15	10.77	10.56	10.33	10.55	11.21	11.74	11.97	10.64	9.64	11.46	10.95	10.42	10.35	10.13	10.66	10.99	11.72	11.42	11.13	8.227	11.38	10.21	11.31	11.56	11.38	10.39	10.52	8.693	10.99	10.37	11.88	11.05	11.2	9.529	9.041	10.22	10.22	10.6
TNFAIP3	9.241	9.668	8.993	9.014	9.722	9.306	8.798	8.555	10.26	8.99	9.667	8.955	9	8.76	9.418	10.34	9.738	9.46	9.097	9.979	9.648	9.518	9.562	10.15	9.958	10.27	10.07	9.46	8.062	9.905	9.855	9.346	9.315	10.36	9.539	10.7	9.578	9.445	8.423	9.703	10.07	10.33	9.989	9.52	9.175	9.159	10.82	10.1	11.45
PSAP	13.01	14.45	14.8	14.87	15.4	14.9	15.04	14.83	14.98	15.18	14.87	15.24	16.37	14.69	14.7	14.78	14.46	14.73	14.45	15.42	14.91	15.19	15.48	14.91	14.87	15.1	15.26	14.86	14.68	15.03	14.79	14.36	15.05	14.93	14.84	14.34	14.51	14.8	15.23	14.81	15.18	15.25	13.86	14.68	15.32	15.32	15.18	15.11	14.7
C1orf220	1.174	3.072	3.896	4.283	1.854	3.171	3.356	3.366	2.986	2.845	2.839	3.757	2.019	2.781	2.733	2.563	2.868	3.724	2.147	1.89	4.01	3.12	4.059	2.825	3.248	1.696	2.879	4.19	3.319	3.614	0.6157	3.665	3.033	3.234	3.171	3.352	3.926	2.622	3.889	2.761	2.598	2.526	3.383	4.205	2.788	2.978	2.195	3.936	0.5458
CYP4B1	8.597	7.887	12.22	8.176	9.906	7.038	8.941	5.938	7.204	5.065	10.37	8.193	3.428	8.779	8.971	8.407	7.823	8.586	6.841	9.292	8.412	7.208	9.176	7.849	8.845	8.518	7.224	7.66	9.181	8.188	11.09	6.573	10.88	8.899	7.573	5.91	8.302	9.717	10.51	8.257	8.92	8.856	5.949	8.7	11.37	10.99	7.93	7.711	9.029
FOSL2	9.562	11.08	9.341	10.77	11.52	10.76	10.13	10.37	10.18	10.17	10.87	9.674	10.27	10.06	11.15	10.68	11.36	11.3	11.15	10.63	10.61	10.6	10.59	10.99	11.46	12.26	11.37	10.34	10.39	11.1	10.79	11.3	10.71	11	11.06	10.57	10.39	10.96	10.31	10.68	11.87	10.95	10.73	10.94	10.07	10.26	11.49	11.37	12.17
GLUD1	13.24	12.96	11.16	12.67	11.93	12.49	12.3	12.57	12.14	12.21	12.45	12.68	11.27	11.94	12.28	12.58	12.81	12.91	12.27	12.37	12.6	11.98	12.22	12.3	12.28	12.47	12.3	12.53	12.52	12.39	12.16	12.43	12.07	11.35	12.22	12.11	12.17	12.2	12.28	12.42	12.17	11.57	11.97	12.26	12.19	12.3	12.35	12.2	12.2
IRF6	10.13	10.62	10.23	11.17	9.608	10.56	10.53	10.78	10.22	10.28	9.769	10.31	9.074	9.837	11.11	11.23	11.77	11.1	10.76	10.35	10.51	10.49	10.56	10.16	9.917	10.73	10.99	10.95	10.73	9.676	8.504	11.09	10.12	10.09	11.31	10.86	10.41	9.961	8.518	10.04	10.24	9.508	11.02	11	8.773	8.785	10.37	10.63	10.76
FBXO32	11.12	10.16	10.32	11.28	10.51	11.67	10.99	11.26	11.23	10.86	10.51	11.26	10.33	10.63	10.41	11.41	11.28	12.22	11.36	11.11	10.42	11.63	10.33	10.35	10.67	10.32	11.01	11.77	11.59	9.166	9.894	11.79	10.53	10.16	11.5	11.61	11.34	11.16	9.439	11.32	9.773	10.56	11.65	11.18	9.711	9.889	10.09	11.16	10.68
ALDH6A1	8.616	9.083	6.066	9.211	8.155	8.891	8.946	8.756	8.091	8.459	9.839	9.455	8.102	7.092	9.823	9.333	9.32	9.655	8.732	8.855	9.354	9.8	9.232	8.989	9.652	8.301	9.155	9.193	8.804	9.081	11.64	9.238	10.68	8.095	9.393	9.28	9.989	9.104	11.14	9.238	9.688	8.734	9.579	9.453	10.07	9.891	8.514	9.821	9.239
CDH1	12.75	13.01	14.15	13.95	12.71	13.96	13.04	13.93	12.56	14.03	12.22	13.3	13.38	12.82	13.29	13.47	13.54	14.02	13.53	12.86	13.45	13.31	12.91	12.79	13.05	13.29	13.63	13.69	13.61	12.87	10.73	13.76	12.27	10.63	13.71	13.19	12.91	12.68	10.72	12.9	12.79	12.45	13.14	13.23	11.28	11.13	12.57	13.19	13.15
BTG1	13.46	12.57	11.85	12.03	11.37	12.62	12.17	12.7	12.82	12.29	12.58	12.1	11.64	12.93	11.92	12.92	12.03	12.64	12.6	12.27	13.07	12.44	12.19	12.61	12.14	11.88	11.94	12.63	11.93	12.57	13.04	12.15	12.73	12.23	12.16	12.73	12.34	12.52	12.12	12.43	12.13	12.67	12.44	11.88	12.16	11.97	12.09	12.29	12.74
EGR1	17.14	13.95	12.74	14.94	13.34	15.05	13.5	15.01	16.08	13.76	15.91	13.02	11.75	15.73	13.93	12.03	13.16	14.34	13.1	13.58	13.86	13.09	15.02	13.18	13.82	14.37	13.57	15.79	12.59	14.1	15.42	15.16	13	12.68	14.55	13.02	15.09	15.67	10.41	14.26	15.88	13.77	16.17	15.71	11.99	11.98	15.18	15.13	16.9
BNIP3L	12.66	12.47	11.71	11.91	11.48	12.04	11.62	11.77	11.85	11.37	12.92	11.95	11.3	11.3	12.14	11.53	11.72	11.77	11.29	11.86	11.98	11.47	12.05	12.06	12.55	11.36	11.86	11.61	11.68	11.91	13.54	12.06	12.71	10.88	11.85	11.44	12.54	12.59	13.12	12.08	12.08	10.97	11.78	11.76	12.67	12.85	11.86	11.84	11.92
TCF3	8.964	8.977	10.39	9.937	10.19	10.19	9.831	10.28	9.884	10	9.377	9.514	9.434	10.38	9.792	10.06	9.869	9.991	10.17	9.885	10.02	9.618	9.915	9.611	9.073	10.06	10.37	10.29	10.46	9.939	8.923	10.09	9.612	10.77	10.26	10.01	9.438	9.672	9.128	9.428	9.478	10.67	9.522	10.08	9.255	9.074	9.964	9.881	9.819
C1S	12.65	14.03	11.7	12.06	14.89	12.96	13.77	11.62	14.42	13.39	13.38	14.41	12.24	13.52	13.27	12.15	12.69	12.85	12.07	14.77	13.53	12.19	13.75	13.67	13.93	14.27	12.97	11.63	11.65	13.97	13.58	12.1	14.44	13.32	12.8	11.89	12.8	13.9	14.47	14.27	14.09	13.84	12.3	13.2	14.53	14.67	14.18	14.04	14.32
USP15	10.62	10.84	9.013	9.637	9.632	9.893	9.079	9.023	10.25	9.635	10.14	10.07	10.23	9.333	10.1	9.844	10.38	9.645	9.712	9.705	10.07	10.32	10.09	9.856	10.42	9.464	10.05	9.713	9.463	9.983	10.19	10.05	10.31	9.781	9.976	10.61	10.26	10.07	10.16	10.23	9.84	10.22	10.72	10.01	10.19	10.29	10.03	9.652	9.806
INSIG1	10.35	10.79	10.43	9.799	9.982	10.23	10.18	9.404	10.4	10.43	10.3	9.964	8.555	9.974	11.31	9.684	10.18	9.461	9.632	9.966	9.98	9.832	10.62	9.907	10.29	9.948	11.32	9.506	9.385	10.41	11.84	10.22	10.64	9.443	9.407	9.87	10.06	10.19	10.53	10.13	10.06	9.266	10.13	10.24	10.31	10.48	10.13	10.48	10.05
ROS1	0	0.6128	0	0	3.145	0	1.978	0	0	0.8265	0	0.7787	4.294	0	0	0	0.4132	1.431	0.5753	0.3793	0.7545	6.392	0	0	2.175	1.854	0.9324	0	0	0	0	0	0	0	0	0	0	0	0.5047	0	0.7842	2.641	0	0	0	0	1.341	4.282	0
SND1	10.92	11.12	12.12	12.1	12.39	11.68	12.04	12.48	11.39	12.05	11.65	11.92	12.36	11.95	12.01	12.26	11.78	12.05	12.61	12.06	11.63	12.24	11.66	11.99	11.25	12.01	12.03	11.94	12.02	11.55	11.56	11.83	11.9	12.55	11.91	11.94	11.79	11.74	11.71	11.62	11.83	12.81	11.55	11.75	11.79	11.8	11.58	12.13	11.46
GADD45G	4.731	3.909	9.319	4.694	5.129	5.8	6.328	6.988	4.148	6.861	5.382	3.868	5.919	7.062	7.709	7.114	7.711	7.338	7.942	6.371	5.761	5.188	6.842	6.99	4.646	7.523	8.715	7.398	6.538	5.838	9.094	7.767	5.627	8.452	6.364	5.986	4.124	5.01	4.999	4.916	5.832	6.493	4.312	5.525	5.004	4.613	5.221	6.493	6.688
FOS	17.2	11.92	10.82	14.8	13.24	13.41	13.63	14	16.05	11.43	15.7	12.9	12.19	15.32	12.29	10.15	12.71	14.4	12.19	13.74	14.33	12.05	15.41	13.08	12.55	13.16	12.26	15.77	9.912	15.04	16.15	14.19	13.81	12.46	12.2	11.77	15.03	15.61	10.83	14.84	16	13.31	13.65	14.9	13	13.09	14.38	14.69	16.96
DLG5	10.85	11.34	10.55	11.54	10.45	11.6	10.92	12.95	11.93	10.95	10.8	11.03	10.97	10.72	11.34	10.92	11.75	11.74	12.22	11.05	11.32	11.86	11.06	10.78	10.55	11.31	11.8	11.49	12.35	10.51	10.31	11.77	11.1	10.85	12.65	12.24	11.07	11.23	10.49	10.85	10.87	11.24	10.69	11.34	10.68	10.49	10.76	11.09	10.98
RNF145	10.83	11.6	9.693	10.87	11.37	10.76	10.79	9.976	11.49	10.43	10.89	11.35	12.33	10.54	10.45	10.76	11.06	10.53	11.17	10.85	10.8	12.14	10.96	10.84	11.37	10.72	10.76	10.48	10.81	10.62	10.69	10.85	11.1	11.55	11.05	11.18	11.19	10.92	10.9	11.15	10.76	10.29	11.35	10.79	11.06	11.16	11.3	10.9	10.79
CREG1	12.61	12.55	10.8	11.52	11.29	11.87	11.79	11.16	11.94	11.52	11.85	12.16	12.03	11.57	11.56	11.75	11.39	11.28	11.81	11.73	11.73	12.3	12.01	11.65	12.22	11.53	11.44	11.82	11.58	11.82	12.15	11.22	12.22	11.47	11.36	12.03	11.85	11.89	12.41	12.03	11.94	11.48	12.32	11.44	12.21	12.59	11.91	11.52	11.67
RGS2	13.9	14.2	8.881	12.12	9.955	10.16	9.485	10.28	13.44	11.6	11.06	11.17	11.39	12.4	12.99	10.78	12.21	11.6	11.14	11.21	10.37	10.63	12.8	10.73	10.47	11.68	10.8	12.29	11.33	10.13	9.649	12	11.16	9.308	10.91	13.31	12.48	12.35	8.296	10.25	10.69	9.855	10.64	12.46	9.934	9.368	13.02	9.917	11.07
CCNG1	12.6	12.02	10.62	11.35	10.78	11.8	11.14	11.06	11.75	11.15	11.73	12.08	11.63	11.08	11.61	11.67	11.22	11.2	11.6	11.5	11.52	11.85	11.62	11.37	12.01	11.12	11.06	11.57	11.35	11.5	12.51	11.26	11.81	10.81	11.59	11.69	11.99	11.72	11.89	11.53	11.31	11.48	12.21	11.45	11.62	11.58	11.29	11.41	11.52
DAPK1	7.757	9.103	7.106	7.307	10.68	8.483	8.332	6.305	9.319	7.65	9.199	9.109	8.943	8.243	7.963	8.59	7.782	7.824	6.999	9.321	9.307	7.973	9.174	8.606	10.12	8.776	8.83	8.215	7.201	8.658	9.443	7.601	8.911	9.645	8.365	8.178	9.254	8.702	9.325	8.955	9.304	9.071	8.519	8.389	9.281	9.6	9.127	9.171	9.392
CXCL3	6.24	3.202	1.836	4.738	0.5219	3.274	2.691	2.319	7.357	3.899	5.123	4.37	3.208	5.412	3.481	4.615	4.516	4.111	5.141	4.361	5.587	5.465	5.809	3.766	4.098	4.352	4.595	5.366	3.406	5.823	4.578	4.153	3.754	3.711	4.619	6.019	5.554	4.925	1.419	4.826	4.884	3.259	5.71	5.241	3.57	3.802	6.602	3.751	6.185
MAFB	10.32	10.22	9.709	9.517	11.56	10.26	10.43	11.25	11.91	10.24	10.87	10.69	10.46	10.29	9.452	10.13	9.924	10.77	9.944	11.25	10.43	10.42	10.87	10.27	10.37	10.71	10.42	10	9.997	10.44	10.91	9.672	10.78	10.03	10.36	9.777	9.761	10.29	10.53	10.53	9.99	11.17	9.595	10.61	10.69	10.9	10.58	10.89	10.05
ALG6	9.438	8.888	8.99	8.457	8.542	8.534	7.323	7.242	8.417	8.014	8.183	8.2	8.087	7.991	8.345	8.518	8.511	7.61	8.2	7.959	8.157	8.666	8.129	8.141	8.439	7.636	8.23	8.327	7.881	8.387	8.145	8.208	8.549	9.088	8.117	8.816	8.364	8.167	7.94	8.241	8.104	7.977	8.961	8.24	8.128	7.929	8.068	8.084	8.074
KYNU	9.661	8.919	6.006	7.576	7.524	6.545	5.534	6.771	8.556	7.818	7.193	7.834	9.65	8.399	11.21	6.863	9.756	7.42	5.644	7.376	8.097	6.234	9.934	6.332	7.738	8.67	10.96	7.466	7.789	8.902	5.857	9.594	6.68	10.11	10.08	8.905	7.57	8.567	5.857	7.573	7.152	5.919	6.681	8.657	7.07	6.736	7.924	7.466	6.675
IFI16	11.76	12.31	10.5	10.95	12.12	11.45	11.3	10.19	12.61	11	11.51	12.01	12.77	11	10.97	10.62	11.48	11.17	10.61	11.95	11.51	11.65	11.67	11.46	11.96	11.43	11.32	10.95	10.85	11.76	11.04	11.24	11.53	12.38	11.42	11.42	11.34	11.61	11.42	12.55	11.55	11.54	11.81	11.2	11.77	11.8	11.92	11.15	11.78
F11R	11.49	11.89	11.66	12.24	11.99	11.99	11.59	11.74	11.81	11.98	12	11.93	12.85	11.83	11.91	11.8	11.95	12	11.72	11.7	11.85	12.11	11.82	11.66	11.84	11.97	11.8	12.1	12.23	11.93	11.8	11.96	12.13	13.07	12.06	11.78	11.91	11.72	11.6	11.74	11.91	11.54	11.82	12.04	12.06	11.5	11.88	11.73	11.85
KLRC3	3.624	1.216	2.201	1.14	1.595	1.398	2.49	0	2.111	1.553	0.4244	3.704	6.544	0.5746	1.862	1.265	2.11	1.013	2.561	2.735	3.729	3.785	1.818	2.911	1.863	0	1.494	1.336	0.3891	3.27	1.046	1.192	2.859	3.403	1.266	2.714	2.125	2.022	1.724	2.979	0.7842	2.115	3.585	3.159	2.697	1.647	1.606	1.254	1.545
ERRFI1	11.65	11.71	11.45	10.98	10.24	11.48	10.5	10.96	11.54	11.22	12.04	11.14	13.23	11.04	10.94	12.64	13.01	13.43	13.45	12.1	10.92	13	10.67	12.32	10.99	12.13	12.43	10.89	10.62	10.75	12.89	11.89	11.75	11.09	11.49	11.56	11.25	11.96	10.21	11.35	10.72	11.31	12.14	11.31	11.04	11.18	11.45	12.36	11.46
BCL6	11.56	11.05	10.17	10.58	10.7	11.36	11.5	10.72	11.65	10.71	11.68	10.96	10.64	11.11	11.58	11.37	11.31	11.49	11.1	11.36	10.95	11.89	11.19	11.15	11.5	10.98	11.32	11.55	10.95	11.08	12.35	11.3	12.34	10.2	11.69	11.91	12	11.29	11.81	11.42	11.47	10.59	10.85	10.84	11.55	11.07	10.85	11.41	11.36
EFNA1	9.998	9.982	9.916	11.18	10.35	11.08	10.62	10.62	10.74	11.07	10.43	10.31	11.03	11.43	10.56	11.21	10.61	10.92	10.9	10.14	11.16	10.39	10.34	10.55	9.616	10.4	10.49	11.6	11.05	11.15	9.637	10.38	10.03	11.28	10.48	11.15	10.37	10.32	9.486	10.34	10.17	10.31	10.18	10.86	10.15	9.448	9.983	10.09	10.91
SERPINA3	13.19	13.48	14.73	14.43	11.15	14.23	13.39	14.88	12.91	13.36	12.46	13.47	17.46	13.17	11.53	12.91	13.64	14.01	13.6	13.18	12.65	12.66	12.88	12.78	13.37	14.36	13.13	12.64	14.7	12.61	9.473	13.64	12.58	13.99	13.39	13.64	12.15	12.97	10.79	12.54	13.15	12.22	11.44	12.72	12.17	10.79	13.2	12.02	13.73
CLU	13.34	13.76	14.54	14.29	12.1	14.32	15.41	13.98	14.2	14.33	13.92	15	15.72	15.6	16.46	14.58	14.44	14.54	14.1	14.7	14.63	14.31	15.55	14.69	14.33	14.71	16.25	14.95	15.09	14.89	13.42	14.54	14.07	14.83	15.52	14.23	13.92	14.29	14.67	14.8	14.96	14.2	13.64	14.61	14.93	14.87	14.27	13.94	14.68
CDKN1C	10.51	9.036	7.298	8.799	8.616	9.697	10.75	10.33	9.706	9.892	10.48	9.957	7.802	10.48	9.415	9.161	8.745	9.511	9.256	9.962	9.607	8.434	9.411	9.879	9.424	9.49	8.735	9.54	9.401	9.832	11.83	8.623	10.53	8.006	8.882	8.735	10.03	10.83	11.18	9.153	9.634	8.877	9.417	9.39	10.27	10.28	10.08	9.799	10.26
SAT1	11.96	12.16	11.42	11.17	12.76	11.99	11.84	11.67	12.17	10.74	11.82	11.59	13.64	12.46	11.16	11.04	11.49	11.5	10.45	11.39	11.92	10.78	12.23	11.71	12.28	11.97	11.8	11.51	11.51	12.11	11.72	11.25	11.91	12.94	11.98	11.56	11.26	11.48	11.71	11.63	12.17	11.64	10.8	11.56	11.96	11.84	12.19	11.16	12.12
SESN1	10.53	10.33	9.916	9.808	9.173	10.17	9.826	10.13	10.39	9.371	10.37	10.46	9.425	9.935	9.54	10.64	10.65	10.6	11.51	10.42	10.01	11.44	10.07	10.16	10.48	9.711	9.859	10.18	9.554	10.02	10.18	10.24	10.56	9.068	10.06	9.766	10.04	10.35	10.42	10.41	10.07	9.256	10.38	10.06	10.21	10.75	9.699	9.858	10.12
IFNGR1	12.18	12.16	10.1	11.41	11.53	11.69	11.38	11.56	12.41	11.13	11.99	11.84	12.69	11.2	11.15	11.43	11.5	11.39	11.92	11.79	11.58	12.12	11.54	11.36	11.93	11.5	11.76	11.22	11.2	11.63	12.22	11.62	11.92	11.12	11.66	11.7	11.74	11.97	11.76	12.02	11.64	10.83	11.79	11.42	11.92	12.11	11.89	11.29	11.62
CCL21	10.54	11.11	7.983	9.388	6.565	7.436	8.915	7.237	11.6	9.353	10.98	11.54	7.407	11.56	9.891	8.028	9.639	10.38	7.08	11.17	12	8.182	10.3	11.5	9.564	11.44	8.069	5.598	5.587	10.64	11.24	9.293	10.62	9.874	8.341	9.222	7.674	10.02	9.504	8.798	6.9	8.457	10.33	11.03	10.08	9.5	12.31	9.736	11.11
RPLP1	14.27	13.86	14.74	14.77	14.33	15.1	15.58	15.92	14.74	15.12	14.11	14.63	14.09	15.56	13.8	15.13	14.17	14.76	15.5	14.47	13.9	14.7	14.1	14.3	13.7	14.57	14.01	14.72	14.85	14.46	13.94	14.21	14.13	14.91	13.85	14.1	14.08	14.08	13.83	13.8	14.1	15.33	14.51	14.32	13.61	13.26	14.7	14.36	14.34
NFE2L2	12.43	12.52	10.7	11.77	11.45	12.32	11.56	11.34	12.23	11.6	11.94	11.84	11.49	11.53	11.53	11.5	11.98	11.85	11.57	11.87	11.69	11.73	11.65	11.87	12.2	11.97	11.59	11.52	11.72	11.72	11.84	11.88	11.83	11.23	11.61	11.61	11.82	11.73	11.48	11.81	11.82	11.15	12.37	11.91	11.66	11.87	12.11	11.53	12.04
KRT14	13.88	12.85	11.11	14.63	12.62	13.07	16.26	13.84	12.89	14.5	12.68	14.13	10.16	14.66	13.93	14.87	14.52	14.54	14.39	15.13	13.13	12.43	13.48	13.53	13.23	15.59	13.69	13.64	14.29	13.64	11.2	13.86	10.78	12.94	13.21	13.21	13.72	14.07	12.58	13.72	13	11.86	12.1	13.99	12.79	12.81	14.14	14.68	14.5
PC	7.812	8.031	8.775	8.982	8.856	8.601	11.24	10.36	8.131	10.04	11.16	9.167	8.606	10.14	10.42	10.18	9.302	10.04	9.523	10.2	9.693	9.078	9.061	10.3	9.704	9.408	9.545	9.694	9.918	9.978	12.84	9.847	11.65	8.957	9.972	9.175	10.77	10.75	12.58	9.587	10.79	9.546	8.52	9.7	11.89	11.29	9.578	11.04	10.1
PLXNB1	8.768	9.504	10.6	11.28	9.791	10.8	11.03	11.14	10.15	10.69	10.52	9.83	9.982	11.15	11.21	11.15	11.49	11.34	10.92	10.41	11.15	10.48	10.91	10.53	10.05	11.02	11.56	11.54	11.37	10.6	10.14	11.53	10.37	10.9	11.55	11.49	10.7	10.77	10	10.14	10.67	11.16	10.57	11.61	10.36	10	10.54	10.77	10.8
GAS1	11.3	10.32	8.182	10.09	11.2	11.49	10.74	9.598	10.5	9.707	9.774	11.91	9.131	9.494	9.932	9.248	9.379	9.792	8.996	11.41	10.33	9.11	10.73	10.93	10.76	11	10.11	9.965	9.618	10.23	11.18	9.293	11.32	9.748	10.35	9.83	10.55	10.23	11.54	10.76	10.57	10.8	10.39	10.61	10.87	11.78	10.97	10.44	11.05
SPRR3	0	0	0	0	2.422	0	8.145	7.902	0	6.972	0	0.4413	0	0	0	0	0	6.208	5.2	0	5.352	0	0.5901	6.929	1.302	6.435	0	0	0	0.6706	0	0	0	4.156	0	0	1.085	0	0	0	0	0	0	0.57	0	0	0	0	0.5458
KLRK1	6.66	6.075	6.595	6.325	5.345	6.78	7.053	6.458	7.837	6.018	5.417	6.923	7.065	6.986	5.955	5.726	5.419	5.208	6.011	7.071	7.411	6.833	6.593	6.766	6.386	5.289	5.99	6.945	4.463	6.905	5.58	5.263	7.246	7.527	6.646	7.52	6.592	6.236	5.849	7.547	6.068	6.911	8.411	7.396	7.042	6.7	7.052	6.755	5.636
TSC22D3	11.76	12.09	12.14	11.19	12.87	11.18	12.25	11.66	11.78	12.23	13.07	12.33	10.83	11.8	12.36	12.99	13.49	12.91	13.34	13.55	11.61	12.83	11.56	13.4	11.43	12.92	12.69	11.35	11.95	11.82	13.71	12.59	12.61	11.42	10.49	11.16	11.73	12.97	12.64	12.23	11.83	11.98	11.04	11.75	12.39	12.52	12.02	12.7	11.85
NFIL3	10.16	10.58	7.892	9.501	8.897	10.08	8.743	9.417	9.978	9.11	10.03	8.786	8.658	10.71	9.609	9.549	10.68	9.21	10.53	9.247	9.199	10.11	9.71	9.72	10.15	11.05	9.524	9.341	8.333	9.949	10.56	9.865	9.845	9.944	9.533	9.399	9.438	10.27	9.525	9.224	10.83	9.092	10.59	9.61	10	9.557	10.99	9.675	11.77
SNCAIP	7.453	8.164	5.795	7.399	7.544	7.657	7.585	6.213	8.383	7.016	7.463	7.947	5.245	7.212	6.893	7.084	7	7.102	6.302	7.923	7.595	6.682	7.634	8.021	8.231	7.606	8.012	7.063	6.174	7.651	6.644	7.372	7.471	6.873	7.553	6.846	7.504	7.571	7.397	7.939	7.641	6.958	7.448	6.909	7.978	7.965	7.722	7.42	8.267
SCPEP1	11.25	11.59	11.14	11.82	11.55	12.56	12.47	12.48	12.25	11.74	11.42	12.14	14.23	12.03	11.87	12.13	12.2	12.19	11.84	12.15	12.15	11.89	12.12	11.99	11.46	11.95	11.94	12.22	12.01	11.6	11.18	11.51	11.63	11.61	12.13	11.83	11.74	11.68	11.72	12.09	11.52	11.1	11.46	12.16	11.72	11.7	12.08	11.93	11.72
LPAR6	11.79	10.74	9.046	10.04	9.747	10.85	10	10.12	11.45	9.931	10.67	10.45	10.72	10.33	9.806	10.08	9.607	9.764	10.15	10	10.68	10.95	10.91	10.18	10.76	9.592	9.801	10.44	9.615	10.53	10.77	10.24	10.23	10.08	10.09	11.33	10.64	10.61	10.19	10.74	10.41	9.413	11.26	10.28	10.62	10.25	10.13	9.942	11.01
AQP3	9.404	9.19	10.24	9.157	11.84	9.928	10.36	12.5	9.071	9.543	7.581	8.689	8.777	10.54	12.32	10.09	10.72	9.757	10.98	9.658	10.43	9.718	10.17	9.758	8.566	10.72	11.26	10.67	8.748	9.021	7.46	9.968	8.635	12.32	11.02	10.6	9.096	9.129	8.087	8.589	9.654	8.577	8.849	9.609	8.171	8.151	9.623	11.57	9.648
SHPK	7.23	7.941	8	8.897	8.288	8.262	8.548	9.172	8.388	9.431	8.448	8.693	8.824	8.481	9.153	8.86	8.585	8.915	8.66	8.593	8.686	8.608	8.46	8.918	8.689	8.601	9.037	8.915	8.98	8.783	8.811	8.871	8.78	8.892	8.792	8.991	8.621	8.498	8.385	8.586	8.919	8.891	8.626	8.714	8.706	8.159	8.315	9.016	8.464
MMP25	4.116	4.47	9.032	6.67	4.271	6.668	6.703	6.035	5.628	6.457	5.194	4.993	4.795	6.256	4.938	5.089	5.099	5.927	5.225	5.798	5.6	4.966	5.088	6.108	4.859	5.684	5.283	6.119	5.042	5.863	4.083	6.006	7.334	6.247	5.646	4.827	4.461	4.523	3.936	5.245	6.099	7.322	4.01	5.76	4.519	4.66	7.105	5.585	5.648
C15orf37	4.573	4.134	4.574	5.453	3.614	5.437	5.768	6.203	4.788	5.789	4.878	4.826	5.939	5.423	5.471	5.403	4.683	6.106	5.961	5.124	5.687	4.547	5.16	5.018	4.696	5.612	5.8	6.063	5.821	5.401	5.457	5.185	5.333	6.277	5.808	5.3	4.904	5.507	5.451	4.599	5.052	5.754	4.215	5.287	5.037	4.949	5.259	5.51	5.157
TKT	10.38	10.54	11.77	11.52	11.4	11.07	12.9	12.86	11.06	11.84	12.15	11.69	12.7	12.38	12.6	12.22	11.21	11.53	12.1	12.01	11.38	11.7	11.68	12.06	11.69	11.58	12.42	11.5	11.66	11.67	14.3	11.75	12.46	12.03	11.51	11.22	11.84	11.82	13.1	11.48	12.35	11.62	10.95	11.52	12.83	12.42	11.77	12.66	11.62
ATP1A3	2.254	2.234	9.571	1.14	1.668	2.223	1.422	1.221	2.819	3.972	1.901	3.314	1.649	1.303	2.004	1.928	1.218	1.893	2.561	3.67	2.45	1.741	3.013	0.9027	1.742	2.125	2.347	1.764	1.515	3.467	0	0.449	3.238	5.547	3.02	1.989	2.55	2.893	2.864	3.751	1.959	4.714	2.168	2.662	2.334	3.184	1.606	3.799	1.91
PLEKHO2	8.613	10.57	9.116	9.314	10.29	9.385	10.31	8.962	10.36	9.285	10.26	9.744	10.25	10	9.971	9.324	9.423	9.045	8.922	10.56	10.05	8.444	10.38	10.27	10.76	10.8	10.32	9.517	9.248	10.89	9.848	9.428	10.31	10.51	9.881	9.383	9.859	9.905	10.23	10.17	10.87	10.4	9.187	10.01	10.84	10.9	10.66	10.48	10.22
RBL1	5.996	7.478	5.515	6.768	6.906	6.821	5.277	4.764	6.942	6.497	6.814	7.337	7.14	4.292	7.547	7.318	7.592	7.178	7.27	6.686	7.098	7.25	6.952	7.131	7.41	6.123	7.224	6.876	6.155	6.194	7.28	7.127	7.973	7.638	7.194	8.084	7.57	6.61	7.205	7.214	6.815	6.197	8.756	7.272	7.07	7.506	6.846	7.282	6.811
TACSTD2	14.1	13.76	12.81	13.65	13.28	13.84	13.75	13.35	12.93	13.89	12.69	12.7	14.27	14.03	12.52	13.3	13.49	13.67	13.36	13	13.33	12.18	12.69	12.96	12.53	13.8	13.3	13.51	13.7	12.82	9.58	13.64	10.94	14.29	13.46	13.83	12.36	12.51	10.74	12.18	12.53	11.69	12.31	13.23	11	10.85	13.75	12.21	13.31
HMGA2	2.376	1.439	1.836	1.14	4.617	2.503	3.166	2.85	2.333	0.8265	2.028	2.077	0.3843	1.564	0.461	0.7669	2.277	2.019	2.147	1.139	0.7574	2.326	2.713	2.642	2.29	1.854	2.787	1.764	0	1	1.377	0.7909	2.293	2.055	0.9179	1.877	2.455	1.007	1.419	1.148	0.8693	3.521	2.276	1.775	1.925	1.146	1.83	4.381	1.505
SGK1	12.58	11.92	10.84	11.1	10.27	10.86	10.7	11.34	11.42	12.01	11.94	11	12.39	10.24	11.02	12.92	12.64	12.78	13.06	12.39	10.11	12.99	11.64	11.98	11.73	12.61	12.94	10.4	10.94	11.36	11.72	12.86	9.884	10.26	10.86	10.24	11.25	11.7	9.191	11.28	11.59	10.97	11.5	10.82	10.14	9.85	12.27	12.28	11.83
CTNND1	13.1	13.38	12.93	13.48	13.38	13.28	12.8	13.19	13.06	13.28	12.88	13.55	13.3	12.08	13.26	13.4	13.78	13.73	13.37	12.96	13.36	13.54	13.07	13.11	13.46	12.99	13.34	13.44	13.46	13.12	12.76	13.37	13.13	13.05	13.66	13.55	13.39	12.96	12.73	13.22	13.19	12.64	13.71	13.31	13	13.05	12.82	13.24	13.14
MYH9	14.15	13.82	14.53	14.87	15.95	14.44	15.47	15.09	14.08	14.87	14.3	14.39	15.32	14.41	15	15.12	15.42	15.27	14.97	15.12	14.77	14.16	14.41	15.2	14.11	15.73	15.31	14.95	14.9	14.7	13.73	14.79	14.55	15.19	15.18	14.82	14.66	14.87	14.56	14.9	14.6	15.39	13.93	14.54	14.72	14.87	14.51	14.99	15.03
NUMB	10.82	11.18	9.549	10.77	10.74	10.95	10.4	10.15	10.92	10.46	10.84	11.12	11.57	10.25	10.93	10.75	10.97	10.82	10.99	10.85	10.87	11.35	11.07	10.78	11.07	10.67	10.8	10.83	10.81	10.79	10.95	10.8	10.97	10.59	10.89	11.11	11.06	10.73	10.84	10.93	10.94	10.55	11.35	10.94	10.92	10.99	10.98	10.71	10.65
TIMP3	14.81	15.05	14.13	13.93	15.31	13.93	14.95	13.57	14.74	14.38	15.26	15.65	13.84	13.98	14.91	14.15	14.39	14.54	13.95	15.43	14.05	14.02	14.05	14.84	15.34	14.89	13.95	13.12	13.71	14.82	16.08	14.06	15.24	13.12	13.26	13.94	15.08	15.06	15.83	15.04	14.84	15.44	14.48	14.52	15.87	16.12	14.7	14.72	15.12
EGR2	11.65	11.23	9.067	11.6	9.123	11.24	9.399	11.1	11.97	10.37	11.86	8.37	7.243	11.75	10.65	9.024	10.49	9.94	9.695	9.173	10.07	9.862	10.97	9.72	10.18	10.94	10.56	11.05	9.196	9.701	9.94	12	8.527	8.723	10.98	9.774	11.23	11.48	6.689	9.444	11.91	9.879	12.65	12.41	7.449	7.609	11.57	11.28	12.83
EPCAM	11.41	11.06	12.73	11.75	11.94	12.06	11.06	12.35	11.22	12.27	9.817	11.09	12.43	12.24	12.09	11.57	11.25	11.48	12.33	10.69	11.32	12.03	11.33	11.02	10.14	11.27	11.83	11.52	11.9	10.33	9.087	11.49	11.01	12.45	11.56	12.08	10.95	10.25	8.646	10.62	10.54	11.89	11.68	11.25	9.327	9.132	11.09	11.44	10.09
KITLG	11.01	11.27	7.744	10.68	10.06	10.58	9.063	7.586	10.29	10.12	10.36	11.03	8.564	7.96	10.22	10.17	10.85	9.945	9.591	10.19	10.11	9.902	10.77	10.16	11.21	10.04	9.866	10.35	10.09	10.24	10.36	10.14	10.74	10.02	10.53	9.938	10.86	10.38	10.51	10.42	9.968	11.73	10.62	11.02	10.45	10.51	10.14	10.66	10.4
NRP1	11.51	12.16	9.931	10.84	12.97	11.42	11.84	11.35	12.11	10.89	12.51	12.09	12.85	10.48	11.85	10.78	11.78	11.02	10.57	12.25	11.53	11.19	12.18	12.36	12.85	11.5	11.28	10.77	10.87	12.14	12.9	11.31	12.67	11.23	11.66	11.12	12.22	12.22	12.92	12.66	12.6	11.69	11.47	11.36	13.07	13.22	11.54	12.12	12.42
HMMR	4.882	5.091	7.528	4.191	6.49	3.738	2.948	4.262	5.882	6.497	1.901	4.513	6.843	2.559	6.434	4.734	3.578	2.436	3.296	4.423	4.948	5.253	5.63	4.019	4.504	3.994	6.013	3.468	4.291	3.926	2.985	5.893	6.136	8.369	4.453	6.239	5.507	3.472	4.044	4.857	3.326	6.15	5.882	2.868	4.947	3.715	5.571	4.474	3.842
KLF10	12.44	13.56	11.18	11.79	11.34	11.72	10.86	10.91	12.04	11.5	12.4	11.52	11.7	11.49	11.91	10.91	12.14	10.83	11.37	11.37	11.02	10.72	11.48	11.6	12.77	13.17	11.41	10.97	11	11.95	11.05	11.89	11.38	11.48	11.66	11.2	11.95	12.33	11	11.63	12.04	11.08	12.79	12.05	11.47	11.54	13.01	11.16	13.05
AMD1	12.15	12	9.388	11.26	10.66	11.26	10.17	10.39	11.4	10.44	10.67	11.01	11.54	10.43	10.81	10.95	11.48	10.16	10.98	10.84	11.27	11.17	11.06	10.69	11.3	11.24	10.9	10.52	10.77	11.03	10.54	11.15	10.94	10.38	10.69	11.03	11.05	11.07	10.46	11.18	10.71	9.663	11.92	11.08	10.49	10.66	11.42	10.73	10.92
THBS1	12.65	13.96	11.97	12.68	16.04	13.74	12.44	12.1	12.86	12.73	13.28	12.47	13.55	12.37	13.21	12.42	13.22	13.32	13.42	12.72	12.86	13.82	12.55	13.43	14.8	13.85	13.69	13.08	12.57	13.23	12.11	13.05	13.89	13.56	12.52	12.94	12.97	12.99	13.17	12.82	14.35	13.7	14.06	13.76	13.55	13.82	14.12	13.28	14.28
NNT	10.12	10.27	9.889	9.651	10.13	10	9.298	9.247	9.787	9.752	10.73	10.15	9.662	8.406	9.83	9.874	9.942	9.487	9.702	10.07	9.928	9.99	10.15	10.14	11.02	9.448	9.66	9.466	9.245	10.02	11.31	9.898	10.73	9.807	10.05	10.23	10.76	10.11	11.51	10.27	10.77	9.548	10.09	9.904	11.05	10.96	9.955	10.37	10.24
ITPR1	11.94	11.79	8.734	12.2	9.53	12	11.55	11.23	10.8	11.13	11.92	11.83	10.93	9.953	11.74	12.65	13.01	13.16	11.72	11.49	12.21	12.32	11.64	11.84	11.79	11.83	11.43	12.28	11.26	11.3	10.79	12.15	11.42	10.46	11.98	11.83	12.09	12.02	10.94	11.86	11.73	10.28	12.11	11.98	10.73	11.52	10.91	12.1	12.18
SERPINB5	10.93	10.62	8.441	10.93	11.54	10.86	10.94	9.991	10.18	9.786	10.24	10.8	9.554	9.341	9.349	10.54	11.12	11.03	10.37	10.6	9.438	10.52	10.09	9.722	11.07	10.42	10.01	10.12	10.66	9.467	8.566	10.58	8.893	8.854	10.14	9.948	10.61	9.917	8.637	10.15	9.461	8.178	11.09	10.24	8.362	9.294	10.53	10.12	10.2
ID4	12.99	11.32	8.673	11.22	10.84	11.1	10.62	9.823	11.58	11.17	11.55	11.19	9.945	11.43	10.12	11.26	10.68	9.803	10.58	10.77	10.59	10.95	10.8	10.72	10.95	10.54	9.944	11.15	10.73	10.36	10.22	10.54	10.56	10.24	11.15	11.93	11.39	11.66	10.09	11.34	10.71	9.664	11.34	11.01	10.21	10.43	11.41	10.71	11.37
FZD8	9.674	7.421	8.193	9.563	8.169	9.765	9.621	9.393	9.676	8.696	8.356	9.759	8.447	9.161	8.245	8.114	8.058	9.144	8.317	9.211	8.631	7.497	9.878	8.795	8.438	8.773	8.545	10.19	9.901	8.951	7.328	8.564	8.099	8.141	9.562	8.392	9.286	8.335	8.053	8.499	8.909	8.574	8.247	9.446	8.168	8.157	8.394	8.843	8.939
F3	11.27	11.47	10.44	10.36	10.55	10.18	10.34	11.56	11.16	9.947	11.86	10.34	13.65	10.03	10.47	11.11	12.03	11.94	11.03	10.71	10.21	10.6	10.05	10.06	10.71	11.52	10.52	9.654	10.17	10.36	11.93	10.7	10.38	10.01	10.22	10	10.47	11.49	10.92	10.53	10.33	8.958	10.53	10.3	10.65	10.68	11.15	10.1	10.81
KLF2	11.24	10.21	10.39	9.6	9.651	9.722	10.4	9.847	10.44	8.911	11.51	9.344	7.839	10.79	9.658	9.439	9.075	9.819	9.483	10.72	9.124	8.292	10.34	10.96	10.17	11.24	9.54	9.717	8.491	11.32	11.38	10	10.22	9.569	8.268	9.301	10.03	11.38	9.216	10.69	11.73	9.668	9.213	10.12	10.13	9.58	11.6	10.79	12.37
TSC22D1	14.16	13.36	11.62	13.05	12.6	13	11.96	13.45	13.68	12.58	13.07	12.65	12.68	13.22	12.93	13.19	13.65	13.12	13.29	12.76	12.76	13.05	12.83	12.9	12.35	13.29	12.75	13.21	12.33	12.87	13.14	13.39	12.64	11.95	12.82	13.29	13.01	13.23	12.08	12.75	12.92	12.59	13.41	13.21	12.21	12.24	13.07	12.71	13.2
ID2	11.86	10.76	10.53	10.48	10.38	10.64	9.113	9.988	11.42	10.12	10.52	10.54	10.39	10.24	9.723	10.1	9.331	9.56	9.371	10.24	10.53	9.17	10.82	9.942	10.39	9.984	9.811	10.68	9.702	10.94	9.715	10.09	9.787	10.45	10.04	10.7	10.69	10.8	9.616	10.62	10.64	10.79	10.23	10.72	10.3	10.08	11	10.3	11.15
TGM2	8.695	9.531	9.243	8.323	11.06	9.745	9.83	8.822	10.91	8.053	9.63	9.334	13.56	9.139	8.961	8.429	9.504	8.562	8.624	10.03	10.63	8.703	10.79	10.02	10.41	9.988	9.548	8.646	9.127	10.46	10.69	8.688	10.13	11.85	9.146	9.314	8.738	10.44	9.346	10.77	9.909	10.6	7.99	8.584	10.29	10.61	9.607	10.74	12.21
PKP1	10.12	9.746	7.926	10.79	10.62	10.09	11.81	10.07	10.48	10.87	9.707	11.04	4.271	10.17	10.48	11.54	10.87	11.4	11.66	11.06	9.608	11.16	9.875	10.47	9.822	10.76	10.49	10.87	11.3	9.943	9.604	10.97	10.06	9.193	10.43	10.5	11.27	10.94	8.716	11.6	9.995	9.277	10.51	10.91	9.803	9.964	10.47	11.05	10.76
CTSH	9.789	10.88	11.47	10.74	10.95	10.62	10.8	11	11.81	11.45	10.15	10.44	11.45	11.26	10.38	11.25	9.635	10.53	10.27	11.29	10.8	10.54	11.31	10.96	10.62	11.14	11.18	10.99	10.32	11.42	9.551	10.67	10.38	11.89	10.83	10.32	10.3	10.4	10.65	10.88	11.21	11.71	10.23	10.77	10.88	10.57	11.16	11.2	11.11
TIAM1	8.726	9.279	8.17	8.324	8.513	8.514	8.192	7.398	8.883	7.886	8.526	8.667	9.45	7.638	7.861	7.283	8.376	8.118	8.209	8.716	8.501	8.109	8.556	8.365	8.547	8.826	8.753	8.091	8.633	8.182	6.464	8.666	8.259	8.919	9.042	7.962	8.126	8.756	7.368	8.509	8.918	7.791	7.972	8.14	8.663	7.978	8.289	7.447	9.057
TGFB3	8.711	9.759	9.999	9.99	12.92	9.797	10.01	10.76	10.31	9.515	9.575	10.33	11.34	9.877	9.139	9.438	10.13	10.39	8.62	9.903	9.762	9.579	9.941	9.194	10	10.13	9.662	9.918	10.01	10.42	8.656	10.4	9.228	10.38	10.28	9.127	8.675	9.421	9.472	10.34	9.494	11.71	9.182	10	9.088	9.224	9.563	9.456	10.23
BTG2	14.63	11.98	12.01	12.53	10.54	12.18	12.44	12.92	13.38	11.9	14.23	11.57	10.75	12.89	11.88	11.62	12.23	13.27	11.55	12.52	12.64	11.53	13.32	12.31	11.75	12.91	11.68	13.55	11.62	13.11	15.12	12.77	12.25	12.71	11.89	11.54	12.72	13.74	11.37	12.43	13.87	11.6	12.29	13.53	12.18	11.92	12.45	13.27	15.26
ACTN4	12.24	12.22	13.24	13.46	14.29	13.16	13.91	13.5	12.7	13.82	12.93	13	13.49	13.17	13.33	13.69	13.73	13.81	13.61	13.63	13.07	12.73	12.9	13.45	12.92	13.96	13.53	13.54	13.44	13.41	12.23	13.3	12.9	13.39	13.24	13.09	13.12	13.26	12.79	13.26	13.32	13.69	12.35	13.18	12.87	13.1	13.28	13.42	13.95
STAT5A	9.422	9.92	9.656	10.4	9.468	10.25	11.32	12.04	11.08	11.09	11.46	11.05	11.15	11.66	10.9	11.26	10.28	10.61	11.73	11.3	11.15	12	10.49	10.94	10.68	10.69	10.96	11.18	10.83	10.94	12.4	10.77	11.85	10.64	11.53	11.16	11.36	11.55	12.65	11.15	11.02	10.96	10.99	10.92	11.91	11.81	11.14	11.31	10.81
PLK2	12.32	11.58	10.37	12.17	11.18	11.37	11.59	11.77	12.2	11.17	11.19	12.26	11.6	11.39	10.94	12.04	11.16	11.11	11.03	10.45	11.89	11.45	12.19	11.4	11.87	9.93	11.17	13.14	11.71	11.7	9.75	11.27	10.76	11.58	12.36	12.35	11.88	11.89	10.12	11.69	10.84	11.33	11.97	12.23	10.75	10.85	10.74	10.76	11.19
INMT	8.695	9.178	7.068	7.931	8.77	8.282	9.455	7.609	9.769	8.525	9.243	9.319	6.178	8.973	8.128	7.486	8.496	8.472	6.698	10.47	8.275	7.044	8.726	9.15	9.277	9.516	8.139	6.727	8.641	9.777	8.094	7.917	8.144	8.4	8.062	7.861	7.904	9.277	9.847	9.753	9.414	7.044	6.127	7.984	9.393	9.939	8.981	9.372	10.18
ZFP36	14.75	13.11	11.82	12.71	12.61	12.54	12.38	12.95	13.8	11.5	14.4	11.28	11.31	14.07	12.49	11.82	13.12	12.87	13.12	12.47	11.99	12.46	13.15	13.31	12.83	14.17	12.73	13.3	10.26	13.71	14.82	13.32	11.99	12.36	11.41	11.43	12.69	14.32	10.23	12.87	15.37	12.05	13.11	13.62	11.45	11.36	14.45	13.7	16.51
BMP4	7.931	7.561	6.22	8.212	8.253	8.647	9.02	8.617	8.2	8.5	8.25	8.454	6.929	8.449	7.864	8.258	7.897	8.509	7.682	9.159	8.795	7.141	8.723	9.047	8.311	8.24	7.334	8.846	7.951	8.964	8.549	7.612	8.943	7.607	8.16	7.817	8.157	8.494	8.586	8.259	8.868	8.117	6.844	8.831	8.239	8.815	8.536	8.806	9.146
ARHGEF1	7.852	8.809	10.54	9.81	9.805	9.723	10.12	10.06	9.506	9.849	9.449	8.95	10.8	10.71	10.36	10	9.972	9.958	9.917	9.865	10.08	8.972	10.26	9.86	9.294	10.32	10.69	10.36	9.984	10.23	9.158	9.979	9.663	10.88	10.23	10.22	9.465	10.19	9.595	9.621	9.937	10.78	9.086	10.27	10.07	9.692	10.33	10.23	10.03
NR4A1	13.02	12.81	12.69	11.73	11.41	12.38	9.707	11.67	12.64	11	12.86	7.863	8.68	14.34	13.22	9.789	11.09	11.31	10.68	10.7	9.947	11.25	12.51	11.72	12.75	14.57	11.72	11.66	8.685	12.17	12.22	12.75	8.647	10.89	10.44	11.4	11.73	13.6	7.308	10.65	14.02	10.61	12.61	14.22	8.662	8.606	14.32	13.2	15.06
DUSP1	15.63	12.38	11.03	13.21	12.69	12.04	12.62	13.15	14.55	11.7	14.55	11.81	11.7	13.92	12.95	12.26	12.38	13.48	12.72	13.19	12.78	12.48	14.01	13.9	12.7	12.86	12.74	13.68	8.974	13.59	15.01	13.27	13.14	12.72	11.58	11.84	13.39	14.38	10.91	13.5	14.29	12.93	12.68	13.46	12.72	12.38	13.51	13.99	15.41
ID1	9.457	8.365	7.691	8.556	7.639	9.073	10.52	9.19	8.873	8.792	9.246	8.464	9.493	9.374	8.556	6.707	6.135	7.418	6.08	9.72	9.089	5.121	9.982	8.977	9.278	9.47	7.428	8.546	8.807	10.95	8.828	8.069	9.531	8.327	8.617	7.011	9.224	10.11	9.769	9.999	8.872	7.602	6.929	8.756	10.15	9.649	10.17	8.576	8.636
CHKA	9.52	9.976	9.251	9.659	10.11	9.507	9.075	8.953	9.928	10.1	9.217	9.476	8.231	10.22	9.938	10.52	9.775	9.055	10.98	8.835	9.716	10.92	9.313	9.485	8.908	9.493	9.816	9.626	9.686	9.346	8.881	9.592	8.724	8.922	8.667	10.87	9.538	9.705	8.742	8.873	8.76	9.062	10.51	9.663	8.802	8.415	9.682	9.175	8.823
ITGB5	10.54	11.46	11.54	11.68	13.6	11.63	12.27	12.49	11.39	11.61	12.3	12.07	12.4	12.19	11.97	11.71	11.48	12.08	11.77	12.38	11.47	11.5	11.66	11.98	12.12	11.89	11.62	12	11.93	11.92	11.85	11.62	12.31	11.27	11.56	11.39	11.64	12.02	12.41	11.96	12.73	13.24	11.04	11.33	13.18	13.27	11.91	11.97	12.1
PADI2	8.697	9.958	11.35	11.17	12.34	10.65	9.953	11.12	12.19	11.71	9.066	11	12.59	11.74	11.34	12.57	10.55	10.21	12.85	10.63	11.03	12.99	10.88	10.45	10.29	9.602	12.26	12.12	11.54	10.37	9.889	10.89	11.45	13.93	12.34	12.68	11.23	10.15	9.067	11.54	9.342	10.68	12.26	11.1	8.787	9.602	11.08	10.71	9.593
UBE2T	6.248	5.926	9.924	5.848	6.891	4.971	5.454	6.329	6.122	7.107	4.843	5.069	6.116	4.947	6.543	5.357	4.883	4.629	4.902	5.189	5.129	5.035	6.004	4.913	5.802	4.722	5.479	5.798	5.778	5.118	3.891	5.82	7.056	8.015	4.924	5.783	5.357	4.654	4.66	4.945	5.097	6.323	6.147	5.463	4.547	4.514	5.864	5.545	5.186
BIRC5	4.194	3.899	10.23	4.328	7.531	4.42	5.7	5.537	5.658	7.281	0.8941	4.268	6.73	4.329	9.17	4.232	6.233	3.638	3.385	5.054	4.068	3.409	7.158	4.909	3.954	5.104	7.053	4.482	5.814	3.83	1.298	7.123	6.428	7.786	4.794	5.091	4.379	2.167	4.347	4.952	2.789	6.976	4.782	3.857	4.112	1.689	5.343	5.004	2.926
NUF2	4.116	5.068	8.376	3.411	6.476	4.031	3.523	4.419	5.709	6.802	3.203	4.761	5.983	2.973	3.826	4.463	3.8	3.392	3.433	3.6	2.976	4.742	4.687	3.459	4.679	3.47	4.888	3.529	3.022	3.747	2.661	4.67	6.517	7.175	4.423	5.67	4.802	3.304	3.806	4.591	3.101	5.341	5.339	3.13	4.178	2.646	4.864	4.696	2.077
CDC6	6.088	5.888	8.82	5.838	8.258	5.223	5.971	5.863	6.905	7.366	4.205	6.167	7.263	4.555	7.824	6.549	5.162	4.484	6.284	6.151	5.686	6.363	6.037	5.951	5.96	5.916	6.492	5.416	5.265	5.345	4.701	6.735	6.918	8.423	5.343	6.75	6.077	4.996	5.632	6.493	5.615	6.297	7.223	5.642	4.932	5.331	6.326	6.586	5.072
CCNB1	8.077	7.529	10.58	7.759	8.733	7.967	7.896	8.134	8.075	8.716	7.145	7.807	8.168	7.457	6.956	7.599	7.441	7.231	7.525	7.363	7.409	7.749	7.705	7.468	7.245	7.398	7.466	7.707	7.785	7.201	6.922	7.733	8.124	10.32	7.493	7.958	7.618	7.113	6.598	7.488	7.294	7.592	8.2	7.286	7.176	6.663	7.753	7.964	7.089
TYMS	6.757	6.986	9.009	6.589	8.4	7.503	7.318	7.473	8.176	8.442	6.132	7.69	8.574	5.894	7.732	7.655	6.202	6.672	7.73	7.285	7.087	7.922	7.724	7.526	8.121	7.129	7.756	7.442	7.25	7.052	6.536	7.03	7.55	9.797	6.918	7.628	7.43	6.75	6.699	7.879	6.309	7.177	8.366	6.523	6.834	5.874	7.48	7.462	7.148
MYBL2	3.572	3.66	9.981	4.996	9.45	4.438	5.85	6.655	6.373	8.179	3.536	5.434	7.159	4.555	8.273	6.11	3.73	4.548	5.804	6.01	5.457	5.188	6.123	5.57	4.559	5.586	6.781	4.895	5.737	4.479	3.991	6.21	8.745	9.551	5.025	6.077	5.674	4.027	5.274	5.274	4.138	6.617	5.803	4.6	5.15	3.576	6.609	6.962	4.612
CEP55	5.57	5.604	8.448	4.694	7.814	4.842	5.077	4.961	6.521	6.954	3.771	4.973	7.59	3.142	5.517	5.086	3.8	3.993	4.06	5.091	5.423	4.959	6.004	5.246	5.003	4.948	5.537	3.943	5.144	3.304	3.25	5.082	6.541	8.209	4.985	6.071	5.409	4.205	4.707	5.792	3.88	6.406	5.839	3.912	5.328	4.564	5.839	5.655	4.278
MELK	1.975	4.4	8.218	3.464	6.809	4.393	4.822	4.641	5.594	6.001	2.144	4.663	6.484	0.9845	6.363	3.91	2.316	2.759	3.366	3.92	4.627	4.59	4.922	4.451	4.146	3.47	4.699	3.337	3.808	3.215	2.068	4.649	5.915	9.146	3.886	5.481	5.098	2.224	4.15	4.81	3.691	5.699	5.757	2.135	4.676	4.462	5.054	5.744	2.361
NDC80	1.813	4.847	8.891	3.833	7.9	3.773	3.575	4.562	6.285	6.306	2.694	5.099	6.859	3.971	5.727	4.463	3.266	3.193	3.144	5.128	5.086	4.374	5.015	4.131	4.806	4.571	5.419	4.03	3.128	3.682	3.403	5.127	5.749	8.447	3.796	5.23	5.017	3.693	3.41	5.839	3.273	6.169	5.821	3.13	4.508	3.474	5.353	4.865	2.981
RRM2	5.793	6.524	10.76	5.848	9.479	5.596	6.471	6.973	7.37	7.765	4.516	6.731	8.62	3.726	9.588	6.43	4.867	5.154	5.556	6.037	6.272	6.696	7.681	6.348	5.764	5.805	7.224	5.07	5.88	5.523	3.668	6.73	7.316	10.16	5.952	7.302	6.909	4.385	6.157	6.767	5.034	7.105	7.462	5.222	6.142	4.613	7.043	7.436	5.609
UBE2C	5.423	4.834	11.85	4.902	8.258	4.545	5.494	5.917	6.225	8.351	3.449	4.817	7.346	4.015	4.774	5.255	3.617	3.022	4.805	5.177	5.144	4.76	5.507	4.201	4.559	5.113	5.434	4.227	5.311	4.085	2.534	5.05	6.955	8.67	4.695	5.329	5.034	2.402	4.428	4.662	3.608	6.807	5.503	2.769	4.508	3.307	6.119	7.175	3.842
CENPF	6.166	7.981	11.13	7.772	9.638	7.28	7.15	7.698	8.201	9.478	7.313	8.135	9.211	5.864	7.515	7.62	7.727	7.42	6.791	7.622	7.984	8.18	7.845	7.418	7.781	7.778	8.254	7.512	7.953	7.345	6.482	8.142	9.691	10.16	7.705	8.623	8.225	6.824	7.514	8.266	7.107	8.292	8.736	7.11	7.367	7.045	8.103	8.587	7.202
PTTG1	6.37	5.774	10.48	5.334	8.138	5.335	6.298	6.391	6.932	7.359	4.64	5.715	6.723	6.025	4.465	5.564	4.266	5.208	5.275	6.063	5.901	5.005	6.102	5.57	4.949	5.247	4.888	4.774	5.053	5.446	3.329	5.462	6.104	8.653	3.842	5.931	5.542	4.739	4.248	5.785	4.167	7.563	5.989	4.629	5.224	4.462	6.02	6.304	4.905
EXO1	2.592	4.708	6.677	3.565	6.162	3.586	3.72	3.237	4.993	6.044	2.839	4.467	5.557	1.977	6.611	4.826	2.801	3.081	3.433	3.488	4.184	5.049	3.473	4.392	3.455	3.369	4.773	3.267	4.379	2.909	2.241	4.398	6.322	6.847	3.37	5.022	4.299	2.483	3.67	4.289	2.907	4.021	5.874	3.281	3.279	3.526	5.008	5.313	3.14
ORC6L	3.717	3.984	7.402	4.341	6.973	4.031	4.864	4.787	5.006	6.313	3.578	3.868	5.51	4.18	6.064	4.463	3.834	3.993	4.557	4.056	4.456	4.201	5.144	3.98	4.407	4.352	5.578	3.85	4.096	4.229	2.661	4.518	4.924	5.879	4.011	5.148	4.43	3.943	3.848	4.697	3.273	4.021	5.388	4.279	4.341	3.526	4.457	4.444	2.599
ANLN	5.898	6.597	9.381	6.147	9.75	5.711	5.129	5.688	6.815	7.501	4.679	5.891	8.47	3.829	7.683	5.854	5.385	5.285	5.364	6.03	6.087	6.042	7.155	5.489	5.98	5.302	7.091	5.626	5.539	5.042	3.606	6.427	7.775	9.923	6.425	6.908	6.783	5.361	5.68	6.444	4.793	7.261	7.371	4.541	5.988	5.508	7.207	6.749	5.663
CCNE1	3.467	3.776	6.179	4.023	6.359	3.323	5.164	4.449	5.142	4.477	4.381	4.24	5.137	4.015	5.9	3.91	3.315	3.608	4.496	4.594	4.041	4.278	4.102	3.621	4.629	3.518	4.36	3.529	3.709	4.359	3.606	4.563	5.105	7.206	3.651	4.234	4.061	4.618	4.902	4.536	4.306	4.359	4.524	4.383	4.887	4.462	4.786	4.795	3.14
CDC20	3.93	4.751	9.593	5.631	8.439	5.382	6.037	6.828	6.338	7.656	3.493	5.705	7.754	5.802	5.826	6.401	5.24	4.484	7.506	5.627	5.556	7.386	6.253	5.791	3.797	6.027	6.355	5.785	5.802	4.962	2.885	6.044	7.506	9.042	5.006	6.295	5.674	4.447	4.753	5.319	5.241	7.548	5.933	4.449	5.283	4.705	6.38	6.66	4.207
MKI67	5.727	7.107	10.53	6.725	9.514	6.545	6.538	7.952	8.493	9.191	5.68	7.669	10.3	4.585	9.258	7.175	6.607	6.112	6.161	7.559	7.513	7.908	8.018	7.247	7.07	7.264	8.738	6.864	7.275	5.746	5.789	8.079	8.989	10.86	8.06	8.909	8.033	5.589	6.844	8.076	6.763	8.75	8.726	5.862	7.563	6.479	7.528	8.661	6.675
KIF2C	3.094	5.746	9.128	5.151	7.721	4.892	4.688	6.329	6.067	7.634	3.909	5.526	7.254	4.525	5.971	5.476	4.783	5.054	5.08	5.72	5.576	5.107	5.687	5.403	4.407	4.594	5.522	5.169	5.491	4.359	2.241	5.744	7.305	9.18	4.791	6.176	5.001	4.406	3.889	5.76	3.982	6.861	6.028	4.242	4.81	3.247	5.826	6.086	3.643
ACTR3B	7.266	6.839	7.765	7.583	6.826	7.778	7.016	7.92	8.027	8.223	6.907	7.356	6.677	9.094	7.226	9.049	7.736	7.134	9.202	7.341	7.466	9.102	7.263	7.339	7.005	7.476	7.513	8.201	7.454	7.541	7.304	7.667	7.653	7.196	7.262	8.399	7.634	7.074	6.876	7.781	7.159	7.731	8.502	7.81	6.725	6.561	7.508	7.243	6.978
MYC	12.21	11.78	10.68	11.58	9.388	11.4	11.24	11.93	12.16	12.18	11.74	11.16	10.65	12.41	11.43	12.54	12.5	11.88	13.45	11.78	10.52	13.15	11.38	11.86	11.4	13.06	12.31	11.71	11.04	11.54	12.23	12.24	10.98	11.39	11.48	12.12	11.88	11.97	9.632	11.68	12.09	11.21	13.16	12.05	10.12	9.814	12.31	12.37	13.28
EGFR	9.771	10.43	6.898	10.21	9.672	9.892	9.413	9.088	9.694	9.715	10.57	11.02	10.45	8.04	11.18	10.12	10.97	10.74	10.66	10.58	10.37	11.2	9.8	10.28	11.24	10.16	10.71	10.25	9.581	9.259	11.69	10.8	11.64	8.067	10.58	11.1	11.52	10.25	11.59	10.71	10.75	9.494	11.27	10.3	11.29	11.48	10.11	11.33	10.76
KRT5	14.66	13.48	12.25	14.82	13.23	13.77	16.17	14.59	13.27	14.73	13.03	14.03	12.56	13.91	14.12	14.91	15.36	14.95	14.48	14.99	13.86	13.03	13.45	14.3	13.47	15.58	14.16	14.06	14.45	13.07	11.83	14.62	11.72	13.29	13.02	13.85	13.95	14.18	12.69	14.16	12.94	12.27	12.48	14.18	12.76	12.88	14.34	14.33	14.35
PHGDH	9.651	9.395	11.44	10.85	8.831	10.51	12	10.86	10.14	11.61	10.08	10.9	9.397	11.39	10.04	11.59	10.41	10.5	11.28	11.07	10.69	10.33	10.18	10.76	9.411	10.99	10.39	10.95	11.23	9.6	10.8	10.22	10.74	10.03	10.45	10.71	10.96	10.3	11.19	10.4	10.36	9.885	10.19	10.4	11.1	9.891	10.35	11.23	10.21
CDH3	10.07	9.735	11.07	11.65	10.33	11.51	11.64	11.73	10.87	11.24	10.14	11.02	11.74	11.09	10.26	11.47	11.24	12.28	11.5	11.25	10.84	11	10.49	10.57	10.57	10.62	11.82	11.36	11.88	9.907	8.537	11.27	10.08	12.65	12.06	10.75	11.06	10.38	8.928	11.04	9.986	10.84	10.98	11.29	9.393	9.518	11.13	11.52	10.81
MIA	8.221	7.312	8.552	9.788	6.558	8.956	9.502	10.28	7.856	8.937	7.981	8.785	9.802	9.429	7.581	9.138	9.285	9.526	9.245	8.629	8.407	7.862	8.727	7.694	7.646	8.722	9.218	9.238	10.38	7.38	5.673	9.332	6.742	7.533	9.612	8	8.266	7.947	5.716	7.675	6.943	6.501	7.35	8.99	6.506	5.365	9.225	8.094	7.699
KRT17	12.96	12.12	11.51	13.56	14.44	13.21	15.71	13.33	11.91	13.69	12.21	12.73	11.91	14.86	13.61	14	14.93	14.07	13.71	13.86	13.26	11.11	12.67	13.3	12.36	15.07	13.77	12.81	14.11	13.6	10.24	13.39	10.54	13.52	12	12.58	12.37	13.74	12.32	13.04	13.01	11.28	11.56	13.71	11.55	11.58	13.91	13.11	14.32
FOXC1	10.88	9.828	7.792	8.808	8.826	9.7	8.73	7.904	10.41	9.203	8.911	9.596	10.32	9.386	8.218	9.16	8.926	8.025	10.26	9.061	9.425	9.813	9.422	9.575	9.657	9.506	9.222	9.76	9.352	9.581	8.574	8.59	8.676	8.729	8.964	10.77	9.781	9.409	8.219	9.597	9.281	8.767	10.6	9.416	8.593	8.926	9.627	8.918	10.22
SFRP1	14.67	14.72	12.58	14.87	11.62	14.78	13.91	14.36	15	15.11	14.18	15.04	12.91	14.52	13.93	15.19	14.92	15.04	15.81	14.52	14.51	15.79	14.42	14.06	13.78	14.38	14.1	14.97	15.45	13.13	13.51	14.77	14.4	12.5	15.35	15.93	15	14.08	13.83	14.43	13.09	13.01	15.42	15.16	13.5	13.73	14.4	14.69	13.65
ESR1	13.13	11.73	12.24	14.04	7.447	12.53	12.57	10.25	9.594	12.53	12.05	12.16	7.109	10.76	10.45	12.47	12.1	13.11	11.34	11.64	13.05	11.68	13.12	12.9	11.69	12.38	9.999	12.81	12.54	11.56	10.19	11.34	10.99	10.28	10.07	10.69	12.31	11.97	11.25	11.34	12.35	10.93	11	13.19	11.43	10.74	9.854	12.37	11.74
SLC39A6	13.62	13.59	12.67	14.46	11.76	15.14	12.95	13.31	12.36	13.18	13.19	12.84	12.12	12.46	12.26	12.87	13.02	14.44	13.56	13.3	13.22	13.93	13.21	14.04	13.14	13.58	12.94	13.4	13.78	12.62	11.6	13.79	12.68	13	12.96	13.28	12.99	12.78	11.83	12.86	14.01	12.02	13.01	13.05	12.63	12.11	11.99	13.19	13.02
BAG1	9.896	9.879	10.7	10.63	10.42	10.61	11.16	11.27	10.26	10.45	10.27	10.44	10.56	10.96	9.983	10.56	10.24	10.58	10.73	10.54	10.41	9.895	10.12	10.46	10.05	10.7	10.07	10.62	10.55	10.47	10.13	10.1	10.36	11.06	10.24	10.29	10.19	10.49	10.46	10.13	10.38	10.42	9.891	10.31	10.42	10.39	10.34	10.32	10.18
MAPT	9.319	9.904	12.91	11.27	6.798	10.84	10.06	10.6	8.831	10.58	10.75	9.391	3.968	10.17	9.851	10.23	10.54	10.46	11.43	10.09	9.788	10.84	9.976	10.49	9.898	10.17	10.59	10.98	11.95	10.52	9.657	11.34	10.61	8.902	10.18	10.96	10.04	9.756	10.28	10.46	10.91	10.3	10.36	9.968	9.845	10.19	8.577	10.16	10.57
PGR	11.27	11.46	9.05	12.21	7.07	12.57	10.71	11.41	10.08	9.937	10.33	9.45	5.42	10.32	8.955	9.415	9.867	11.28	11.48	10.84	10.16	11.65	10.84	12.06	10.94	10.29	11.66	10.23	12.2	10.2	9.26	11.96	10.81	8.287	12.38	11.54	11.19	10.01	9.078	10.39	11.49	8.543	10.58	9.531	9.85	9.937	9.056	10.79	11.15
CXXC5	7.113	7.211	9.918	9.362	8.101	9.448	9.108	9.894	7.843	10.49	8.402	7.887	8.493	8.576	8.418	8.766	8.111	9.457	8.19	8.702	8.283	7.231	8.772	8.792	7.828	8.953	9.203	9.371	9.94	9.067	8.038	9.053	8.575	9.01	9.359	7.996	8.25	8.541	8.546	7.903	8.509	9.222	7.735	8.833	8.645	7.992	8.818	9.22	8.477
MLPH	10.73	10.51	13.02	12.22	10.76	12.33	12.1	12.59	9.949	12.35	10.95	9.917	10.69	12.24	11.95	11.53	11.58	12.46	11.65	10.74	11.97	10.49	11.26	11.51	9.906	11.25	11.78	12.24	12.62	11.76	7.985	11.67	10.1	12.17	11.64	11.3	10.65	10.72	9.53	10.12	11.43	12.37	9.674	11.66	10.17	9.471	10.1	11.26	11.1
BCL2	11.23	11.28	11.09	11.17	9.42	11.51	10.87	10.45	10.66	10.47	11.76	11.11	8.479	10.3	10.47	11.14	11.08	11.99	11.1	11.15	11.59	10.95	10.95	11.2	11.04	10.82	10.52	11.13	10.99	10.8	11.6	11.24	11.19	9.885	11.02	10.83	11.68	11.36	11.44	11.12	11.38	10.22	10.97	11.12	11.19	11.54	10.21	11.26	10.92
MDM2	11.73	11.44	11.52	11.5	11.21	11.45	10.52	9.932	10.86	10.42	11.11	11.15	10.9	10.35	10.36	10.78	10.5	10.78	10.62	10.84	11.04	11.09	11.15	10.77	12.02	10.56	10.55	11.1	11	10.81	11.01	10.78	10.93	10.09	10.83	10.76	11.36	11.18	10.89	11.05	10.82	12.22	11.26	11.23	10.69	10.69	10.79	10.82	11.13
NAT1	9.688	9.309	12.78	9.479	6.826	9.021	8.26	8.245	7.093	10.44	9.678	6.856	6.518	7.088	6.014	6.653	8.162	8.911	5.447	7.793	8.906	7.013	8.217	8.974	7.457	9.248	6.907	7.834	7.41	8.698	6.42	9.266	8.868	8.542	8.493	10.38	7.539	7.55	6.611	7.392	9.557	7.201	6.295	8.055	9.995	7.251	6.683	7.303	8.099
FOXA1	12.27	10.96	12.41	12.07	10.53	12.56	11.35	12.06	9.474	11.5	11.14	10.39	6.261	10.89	11.36	11.06	11.25	11.52	10.62	10.28	12.08	10.11	11.5	11.39	10.62	10.95	11.45	12.44	12.31	11.84	7.161	11.57	10.4	11.61	11.54	10.73	10.2	10.75	8.959	10.74	11.4	12.08	10.51	11.63	9.529	8.796	9.346	10.75	11.16
BLVRA	9.297	9.303	12.41	10.06	9.954	10.29	10.37	10.16	9.601	10.16	9.74	9.514	9.265	10.04	9.517	9.487	9.453	10.13	9.357	10.14	9.415	8.843	9.709	9.881	9.531	10.09	9.581	9.898	9.975	10.24	9.898	9.826	9.615	10.12	9.442	9.118	9.354	9.768	10.28	9.724	10.02	10.25	8.538	9.384	9.972	10.12	9.905	9.625	9.573
MMP11	4.116	5.481	11.92	6.242	14.36	7.071	8.059	7.493	7.957	9.546	5.474	6.23	12.26	7.268	5.109	6.124	4.711	6.254	5.766	6.037	6.508	6.813	8.632	6.658	6.133	7.097	7.322	5.995	9.093	6.306	5.747	6.409	5.915	9.475	7.312	6.484	5.034	6.365	6.362	5.598	5.971	14.78	4.479	6.415	6.327	5.331	6.951	6.891	6.968
GPR160	10.41	9.564	9.74	9.696	9.105	9.755	8.018	9.177	8.476	9.151	9.216	8.425	7.693	8.088	9.284	9.212	9.529	9.332	8.168	8.234	9.443	8.412	9.318	9.105	8.781	9.011	9.199	9.488	9.291	9.618	8.206	9.433	8.327	9.563	9.02	9.201	8.648	8.977	7.838	8.799	9.042	9.305	8.624	9.192	8.148	7.78	8.172	9.073	8.997
FGFR4	3.467	3.776	8.947	7.021	7.934	5.9	5.647	9.082	5.166	7.058	5.346	5.099	3.3	6.067	8.559	9.352	8.735	6.062	4.258	3.948	8.162	4.742	7.722	4.613	4.541	5.082	7.925	8.936	7.449	8.3	3.942	7.798	4.996	8.822	6.594	5.601	5.862	5.908	5.714	6.339	5.505	8.565	5.423	8.655	2.851	3.307	3.888	6.5	5.979
GRB7	8.233	8.125	8.09	9.246	8.337	9.202	8.776	9.873	8.891	9.132	8.293	8.113	9.354	10.63	9.368	9.762	9.172	9.461	9.659	8.499	9.129	9.203	8.497	8.217	7.28	8.206	9.734	10.05	9.316	8.683	6.327	9.465	8.031	9.392	9.953	9.713	8.817	8.227	6.317	8.049	8.083	8.898	8.989	9.684	7.188	6.634	8.489	8.739	8.992
TMEM45B	7.073	7.325	6.483	7.45	9.352	8.215	7.507	9.887	7.414	6.234	8.38	6.505	3.159	7.383	10.26	6.988	9.278	8.429	5.219	6.423	6.876	5.215	8.808	5.779	6.703	7.101	10.56	8.307	8.886	9.414	4.039	8.959	5.87	9.762	10	5.086	5.89	7.051	4.961	7.755	6.424	8.341	6.021	8.334	3.845	4.293	5.986	7.477	7.549
ERBB2	10.57	10.9	12.29	13.01	12.17	12.46	12.33	13.77	11.34	12.43	11.73	11.7	11.99	12.68	12.63	12.82	12.79	13.6	12.34	12.02	12.41	11.76	12.23	11.61	10.99	12.73	12.98	13.36	13.1	12.53	9.98	12.96	11.2	12.71	13.33	12.38	11.6	11.95	10.44	11.64	12.14	12.7	11.2	12.78	10.89	10.53	11.79	12.25	12.33
[truncated: 212 more columns]
